# Supplementary material for: Comprehensive clinicopathological and genomic profiling of gallbladder cancer reveals actionable targets in half of patients
Source: NPJ Precis Oncol. 2022 Nov 5;6:83. doi: 10.1038/s41698-022-00327-y (PMC9637208; doi:10.1038/s41698-022-00327-y)
Supplement: Supplementary file 2 — Supplemental Data [file 41698_2022_327_MOESM2_ESM.xlsx]

## Sheet: Supplementary Data 1
Supplementary Data 1: patient and tumor characteristics including immunohistochemistry results
Case_ID	Gender	Age at diagnosis	Vital status	Follow-up (days)	Tumour histologic subtype	pT stage	pN stage	Grade	Venous invasion	Lymphatic invasion	Perineural invasion	HER2	PD-L1	NTRK	p53	EMA	MUC2	MUC5AC	MUC6	CK7	CK20	p63	TSO500 NGS performed
UPN_1	Female	81	Alive	1167	Biliary adenocarinoma	1b	X	low	no	no	no	1	<1	-	WT	+	-	-	-	+	-	-	No
UPN_2	Male	70	Deceased	584	Biliary adenocarinoma	2	0	low	yes	no	no	0	<1	-	WT	+	-	+	+/-	+	-	-	No
UPN_3	Male	72	Deceased	499	Biliary adenocarinoma	2	1	low	no	no	yes	0	<1	-	WT	+	-	+/-	+/-	+	-	-	No
UPN_4	Female	54	Alive	2505	Biliary adenocarinoma	2	1	low	no	yes	no	1	<1	-	WT	+	-	-	-	+	-	-	No
UPN_5	Female	75	Deceased	17	Biliary adenocarinoma	3	X	low	yes	yes	no	1	1-10	-	WT	+	-	+/-	-	+	-	-	No
UPN_6	Female	71	Deceased	272	Biliary adenocarinoma	3	X	high	yes	yes	no	1	<1	-	+	+	-	-	-	+	+	-	No
UPN_7	Female	64	Deceased	78	Biliary adenocarinoma	3	X	low	yes	no	yes	0	<1	-	+	+	-	+/-	+/-	+	-	-	No
UPN_8	Female	51	Deceased	166	Intestinal adenocarcinoma	3	X	low	yes	yes	yes	1	<1	-	+	+	-	+	+	+	+/-	-	No
UPN_9	Female	81	Deceased	396	Biliary adenocarinoma	3	X	low	yes	no	no	2	<1	-	WT	+	-	-	-	+	-	-	No
UPN_10	Female	71	Alive	3507	Biliary adenocarinoma	2a	X	low	yes	no	no	1	1-10	-	WT	+	-	-	+/-	+	-	-	No
UPN_11	Female	63	Deceased	89	Biliary adenocarinoma	2b	0	high	yes	no	no	0	<1	-	WT	+	-	+/-	+/-	+	-	-	No
UPN_12	Female	76	Deceased	453	Biliary adenocarinoma	3	1	high	yes	yes	yes	0	<1	-	WT	+	-	-	-	+	-	-	No
UPN_13	Male	85	Deceased	280	Biliary adenocarinoma	3	X	high	yes	yes	yes	1	<1	-	+	+	-	+/-	-	+	-	-	No
UPN_14	Female	76	Deceased	814	Biliary adenocarinoma	3	X	low	no	no	yes	3	<1	-	WT	+	-	+	+/-	+	-	-	No
UPN_15	Male	64	Deceased	539	Biliary adenocarinoma	3	X	high	no	yes	yes	0	<1	-	WT	+	-	-	-	+	-	-	No
UPN_16	Female	53	Alive	678	Intestinal adenocarcinoma	2a	X	high	no	no	no	0	<1	-	+	+	+/-	-	+/-	+	+/-	-	Yes
UPN_17	Female	77	Deceased	3374	Intestinal adenocarcinoma	2	X	low	no	no	no	0	<1	-	WT	+	+/-	-	-	+	+/-	-	No
UPN_18	Female	74	Deceased	3767	Biliary adenocarinoma	3	X	low	yes	yes	yes	1	<1	-	+	+	+/-	+	+/-	+	-	-	No
UPN_19	Female	42	Deceased	1066	Intestinal adenocarcinoma	3	X	low	yes	yes	yes	3	1-10	-	+	+	-	NA	-	+	+	-	Yes
UPN_20	Male	46	Alive	1063	Intestinal adenocarcinoma	3	1	low	yes	yes	yes	0	<1	-	WT	+	-	+/-	-	+	-	-	Yes
UPN_21	Female	70	Deceased	394	Biliary adenocarinoma	2a	X	low	yes	no	no	0	<1	-	WT	+	-	-	-	+	-	-	No
UPN_22	Female	62	Deceased	1014	Biliary adenocarinoma	3	1	high	no	yes	yes	0	<1	-	WT	+	-	+/-	-	+	-	-	Yes
UPN_23	Female	85	Alive	1628	Intestinal adenocarcinoma	2	X	low	no	no	no	1	1-10	-	WT	+	+	-	+/-	+/-	+	-	Yes
UPN_24	Male	78	Deceased	9	Biliary adenocarinoma	1b	1	high	yes	yes	yes	0	<1	-	WT	+	-	+/-	-	+	-	-	No
UPN_25	Female	71	Deceased	322	Biliary adenocarinoma	2a	X	low	yes	no	no	1	1-10	-	WT	+	-	-	-	+	-	-	No
UPN_26	Male	78	Deceased	267	Biliary adenocarinoma	2a	X	high	yes	no	yes	0	1-10	-	WT	+	-	+	+/-	+	+/-	-	No
UPN_27	Female	53	Deceased	1111	Intestinal adenocarcinoma	2a	X	low	yes	no	no	1	1-10	-	WT	+	+	-	-	+	+	-	No
UPN_28	Male	79	Deceased	446	Biliary adenocarinoma	3	1	low	no	yes	no	0	<1	-	WT	+	-	+	+/-	+	-	-	No
UPN_29	Male	81	Deceased	292	Biliary adenocarinoma	2a	X	low	yes	yes	no	0	<1	-	WT	+	+/-	+	+/-	+	-	-	No
UPN_30	Male	66	Deceased	140	Signet ring cell/diffuse/undifferentiated carcinoma	3	X	high	yes	no	no	0	<1	-	WT	+	-	-	-	+	-	-	No
UPN_31	Male	63	Deceased	121	Intestinal adenocarcinoma	X	X	low	no	no	no	2	<1	-	WT	+	-	-	-	+/-	+	-	No
UPN_32	Male	77	Deceased	223	Biliary adenocarinoma	2	1	high	yes	yes	no	1	<1	-	+	+	+/-	+/-	+/-	+/-	-	-	No
UPN_33	Female	82	Alive	1993	Biliary adenocarinoma	2b	1	high	yes	yes	no	0	11-50	-	+	+	-	+/-	-	+	-	-	No
UPN_34	Female	64	Deceased	112	Biliary adenocarinoma	3	1	low	yes	yes	yes	1	<1	-	0	+	-	+/-	-	+	-	-	Yes
UPN_35	Female	67	Deceased	795	Biliary adenocarinoma	4	1	low	yes	yes	yes	0	<1	-	WT	+	-	+	-	+	-	-	No
UPN_36	Female	60	Deceased	515	Biliary adenocarinoma	2b	0	low	yes	no	no	1	<1	-	+	+	-	+/-	+	+	-	-	No
UPN_37	Male	49	Deceased	29	Intestinal adenocarcinoma	2a	0	low	no	no	no	1	<1	-	+	+	-	+/-	-	+	+/-	-	No
UPN_38	Male	73	Deceased	112	Intestinal adenocarcinoma	3	1	low	yes	yes	no	1	<1	-	WT	+	+	-	-	-	+	-	Yes
UPN_39	Female	64	Deceased	3554	Intestinal adenocarcinoma	2	0	low	no	no	no	0	<1	-	WT	+/-	-	-	+/-	+	+	-	No
UPN_40	Female	39	Deceased	509	Biliary adenocarinoma	2a	1	high	yes	yes	yes	1	<1	-	+	+/-	-	-	-	+	-	-	No
UPN_41	Female	68	Deceased	1671	Biliary adenocarinoma	2a	X	low	yes	yes	no	0	<1	-	WT	+	-	-	-	+	-	-	No
UPN_42	Female	68	Alive	3455	Biliary adenocarinoma	2a	X	high	yes	yes	no	NA	1-10	-	0	NA	NA	NA	NA	NA	NA	-	No
UPN_43	Female	50	Deceased	102	Biliary adenocarinoma	2b	X	high	yes	no	no	0	<1	-	+	+	-	-	-	+	-	-	No
UPN_44	Male	69	Deceased	906	Biliary adenocarinoma	2a	0	high	yes	yes	yes	1	<1	-	+	+	-	+/-	+/-	+	-	-	No
UPN_45	Female	61	Deceased	314	Biliary adenocarinoma	2b	1	high	yes	yes	no	1	1-10	-	WT	+	-	-	-	+	-	-	No
UPN_46	Female	77	Deceased	332	Biliary adenocarinoma	2b	1	low	yes	yes	no	3	<1	-	WT	+	-	+/-	+/-	+	+/-	-	No
UPN_47	Female	33	Deceased	547	Biliary adenocarinoma	3	0	low	yes	yes	no	0	<1	-	WT	+	-	+	+/-	+	-	-	No
UPN_48	Male	72	Deceased	247	Biliary adenocarinoma	2a	X	high	no	no	no	1	<1	-	WT	+	-	-	-	+	-	-	No
UPN_49	Female	50	Deceased	433	Biliary adenocarinoma	2a	1	low	yes	yes	yes	0	<1	-	WT	+/-	-	+/-	+/-	+	-	-	No
UPN_50	Male	81	Alive	1395	Biliary adenocarinoma	2a	1	low	no	no	no	1	<1	-	WT	+	-	+	+	+	-	-	Yes
UPN_51	Female	55	Alive	1418	Intestinal adenocarcinoma	2a	0	low	no	no	no	2	1-10	-	WT	+	-	-	-	+/-	+/-	-	Yes
UPN_52	Male	57	Alive	1812	Biliary adenocarinoma	2b	1	low	yes	yes	yes	1	<1	-	+	+	-	+	-	+	-	-	Yes
UPN_53	Female	82	Alive	1000	Intestinal adenocarcinoma	3	X	low	yes	yes	no	2	1-10	-	+	+	-	-	-	+	+	-	Yes
UPN_54	Female	69	Deceased	147	Biliary adenocarinoma	3	1	high	yes	yes	no	2	1-10	-	0	+/-	-	-	-	+/-	-	-	Yes
UPN_55	Male	45	Deceased	478	Signet ring cell/diffuse/undifferentiated carcinoma	3	1	high	yes	yes	yes	0	11-50	-	+	+/-	-	-	-	+	-	-	Yes
UPN_56	Male	49	Deceased	57	Biliary adenocarinoma	2a	0	high	yes	yes	yes	0	1-10	-	WT	+	-	-	-	+	+	-	Yes
UPN_57	Female	64	Deceased	37	Intestinal adenocarcinoma	2a	0	high	yes	yes	yes	1	1-10	-	0	+	-	+/-	+/-	+	+	-	Yes
UPN_58	Male	83	Alive	449	Biliary adenocarinoma	3	0	low	no	yes	no	1	1-10	-	WT	+	-	+	+/-	+	-	-	Yes
UPN_59	Female	78	Deceased	371	Biliary adenocarinoma	2	1	high	no	no	no	0	1-10	-	WT	+	-	-	-	+	-	-	No
UPN_60	Female	74	Alive	2948	Biliary adenocarinoma	2b	0	low	no	no	no	0	<1	+	WT	+	-	-	+	+	-	-	No
UPN_61	Female	67	Alive	2171	Biliary adenocarinoma	2a	X	high	no	no	no	0	<1	-	WT	+	-	-	-	+	-	Partly +	No
UPN_62	Male	84	Deceased	1346	Biliary adenocarinoma	2	X	low	no	no	no	2	<1	-	WT	+	-	+/-	+	+	-	-	No
UPN_63	Female	58	Deceased	70	Biliary adenocarinoma	2b	X	low	no	no	no	0	1-10	-	+	+	-	+	+/-	+	-	-	No
UPN_64	Female	82	Alive	845	Biliary adenocarinoma	2	1	low	no	no	no	1	<1	-	WT	+	-	+	+	+/-	-	-	No
UPN_65	Female	70	Deceased	441	Squamous/adenosquamous carcinoma	2b	1	high	yes	yes	yes	1	<1	-	WT	+	-	-	-	+	-	+	No
UPN_66	Female	63	Deceased	201	Biliary adenocarinoma	2b	X	high	no	no	yes	1	<1	-	WT	+	-	+/-	-	+	-	-	No
UPN_67	Female	61	Deceased	318	Biliary adenocarinoma	2a	X	high	no	no	no	1	<1	-	WT	+	-	+/-	-	+	-	-	No
UPN_68	Male	65	Deceased	167	Biliary adenocarinoma	3	X	low	yes	no	no	0	<1	-	WT	+	-	+/-	-	+	+/-	-	No
UPN_69	Female	77	Deceased	281	Biliary adenocarinoma	3	1	low	no	no	no	2	<1	-	WT	+	-	+	+	+/-	-	-	No
UPN_70	Female	67	Deceased	1685	Intestinal adenocarcinoma	1a	X	low	no	no	no	3	<1	-	WT	+	+/-	-	-	+/-	+	-	No
UPN_71	Male	67	Deceased	89	Intestinal adenocarcinoma	2a	X	low	no	no	no	1	<1	-	WT	+	+	+	-	+/-	+/-	-	No
UPN_72	Female	84	Deceased	851	Intestinal adenocarcinoma	2a	X	low	no	no	no	1	<1	-	WT	+	+	+	-	+	+/-	-	No
UPN_73	Female	89	Deceased	136	Biliary adenocarinoma	3	1	high	yes	yes	no	0	<1	-	WT	+	-	+/-	-	+	-	-	No
UPN_74	Male	65	Deceased	1585	Intestinal adenocarcinoma	2	0	high	no	yes	no	0	<1	-	WT	+	+	+	+	+	-	-	No
UPN_75	Male	83	Alive	685	Biliary adenocarinoma	2	X	high	no	no	yes	2	<1	-	WT	+	-	+	-	+	-	-	No
UPN_76	Female	58	Deceased	610	Biliary adenocarinoma	2a	1	low	yes	no	yes	1	<1	-	+	+	-	-	-	+/-	-	-	No
UPN_77	Female	73	Deceased	1153	Biliary adenocarinoma	2	1	low	no	no	no	1	<1	-	WT	+	-	+/-	+/-	+	-	-	No
UPN_78	Female	63	Deceased	273	Biliary adenocarinoma	2a	X	low	no	no	no	1	<1	-	WT	NA	NA	+	NA	NA	NA	-	No
UPN_79	Female	59	Deceased	688	Biliary adenocarinoma	2	1	high	yes	yes	no	0	<1	-	WT	-	-	-	-	+	+	-	No
UPN_80	Female	73	Deceased	104	Biliary adenocarinoma	2a	X	low	yes	yes	yes	0	<1	-	WT	+	-	+	-	+	-	-	No
UPN_81	Male	75	1	760	Biliary adenocarinoma	2b	X	low	yes	no	yes	2	<1	-	0	+	NA	+	+	+	+/-	-	Yes
UPN_82	Female	57	1	124	Squamous/adenosquamous carcinoma	3	1	high	yes	yes	yes	1	<1	-	WT	+	-	-	-	+	-	Majority +	Yes
UPN_83	Female	69	Alive	676	Biliary adenocarinoma	2a	1	high	no	yes	no	1	1-10	-	+	+/-	-	+/-	-	-	-	-	Yes
UPN_84	Male	73	Deceased	604	Biliary adenocarinoma	2a	X	high	no	yes	no	0	<1	-	WT	+	+/-	+/-	-	+	-	-	Yes
UPN_85	Female	74	Deceased	372	Biliary adenocarinoma	3	X	high	yes	yes	no	1	<1	-	+	+	-	-	+/-	+	-	-	Yes
UPN_86	Female	79	Deceased	212	Biliary adenocarinoma	2a	1	high	no	no	no	1	1-10	-	WT	+	-	+/-	-	+	+/-	-	No
UPN_87	Female	82	Deceased	139	Biliary adenocarinoma	3	1	high	yes	yes	yes	1	<1	-	0	+	-	-	-	+	-	-	Yes
UPN_88	Female	62	Deceased	1261	Biliary adenocarinoma	1b	X	low	no	no	no	1	1-10	-	WT	+	-	NA	-	+	-	-	No
UPN_89	Female	97	Deceased	351	Biliary adenocarinoma	2a	X	high	no	yes	yes	0	<1	-	0	+	-	-	-	-	-	-	Yes
UPN_90	Male	76	Deceased	262	Biliary adenocarinoma	2a	X	low	yes	no	no	0	<1	-	WT	+	-	+	+/-	+	-	-	No
UPN_91	Female	78	Deceased	191	Squamous/adenosquamous carcinoma	2b	X	high	yes	no	no	2	<1	-	WT	+	-	-	-	+	-	+	No
UPN_92	Female	77	Deceased	784	Biliary adenocarinoma	3	X	high	yes	yes	no	1	<1	-	WT	+	+/-	+/-	-	+	-	-	No
UPN_93	Female	72	Deceased	20	Biliary adenocarinoma	3	X	high	yes	yes	no	1	<1	-	WT	+	-	-	-	+	-	-	No
UPN_94	Female	74	Deceased	319	Biliary adenocarinoma	2a	0	low	no	no	yes	1	<1	-	0	+	-	-	-	+	+/-	-	No
UPN_95	Female	82	Deceased	170	Biliary adenocarinoma	3	X	high	yes	no	yes	0	<1	-	WT	+	-	+	-	+	-	-	No
UPN_96	Male	81	Deceased	103	Biliary adenocarinoma	3	X	low	yes	yes	no	2	<1	-	+	+	+/-	+	-	+	-	-	No
UPN_97	Male	71	Deceased	1044	Biliary adenocarinoma	2a	X	low	yes	yes	no	1	<1	-	0	+	-	-	+/-	+	-	-	No
UPN_98	Female	81	Deceased	273	Biliary adenocarinoma	2a	1	high	yes	yes	yes	0	<1	-	WT	+	-	-	-	+	-	-	No
UPN_99	Female	59	Deceased	455	Biliary adenocarinoma	2b	X	high	yes	yes	no	1	1-10	-	+	+	-	+/-	-	+	+	-	No
UPN_100	Male	65	Deceased	260	Biliary adenocarinoma	3	X	high	yes	yes	yes	1	<1	-	WT	+	-	-	-	+	-	-	No
UPN_101	Female	68	Deceased	338	Biliary adenocarinoma	3	1	low	yes	yes	no	1	<1	-	WT	+	-	+	+	+	-	-	Yes
UPN_102	Female	81	Deceased	97	Biliary adenocarinoma	2b	X	low	yes	yes	yes	1	<1	-	WT	NA	-	+	NA	NA	NA	-	Yes
UPN_103	Male	60	Alive	2038	Biliary adenocarinoma	2	X	low	yes	no	yes	1	<1	-	WT	+	-	+	+	+	-	-	No
UPN_104	Female	40	Deceased	747	Biliary adenocarinoma	2	1	low	no	yes	no	2	1-10	-	+	+	-	-	-	-	-	-	No
UPN_105	Female	76	Deceased	2162	Biliary adenocarinoma	2	X	low	yes	no	no	0	<1	-	WT	+	-	-	+/-	+	+	-	No
UPN_106	Female	75	Alive	400	Biliary adenocarinoma	2b	X	low	yes	yes	yes	1	1-10	-	0	+	-	-	-	+	-	-	Yes
UPN_107	Male	52	Alive	855	Biliary adenocarinoma	2	X	low	no	no	no	1	<1	-	+	+	-	+/-	-	+	-	-	Yes
UPN_108	Female	74	Deceased	7	Biliary adenocarinoma	2b	X	high	no	no	no	0	<1	-	0	+	+/-	-	-	+/-	-	-	Yes
UPN_109	Male	80	Alive	2022	Intestinal adenocarcinoma	1b	X	low	no	no	no	2	<1	-	WT	+	+/-	-	-	+	-	-	No
UPN_110	Male	70	Alive	2190	Squamous/adenosquamous carcinoma	2	0	high	no	no	no	0	<1	-	+	+	-	-	-	+	-	+	No
UPN_111	Male	55	Deceased	252	Biliary adenocarinoma	3	1	high	no	yes	yes	0	1-10	-	WT	+	-	+	-	+	+	Partly +	No
UPN_112	Male	65	Deceased	324	Squamous/adenosquamous carcinoma	2	X	high	no	yes	yes	1	<1	-	0	+	-	+/-	-	+	-	+	No
UPN_113	Female	75	Deceased	20	Biliary adenocarinoma	3	1	high	no	yes	no	0	<1	-	+	+	-	-	+	+	-	-	No
UPN_114	Female	74	Deceased	39	Carcinosarcoma/sarcoma	3	0	high	no	no	no	0	11-50	-	+	+/-	-	-	-	-	-	-	No
UPN_115	Female	56	Alive	1175	Biliary adenocarinoma	2b	X	high	yes	yes	no	0	11-50	-	0	+	-	-	-	+	+/-	-	Yes
UPN_116	Female	84	Deceased	314	Biliary adenocarinoma	2a	X	high	yes	no	yes	0	11-50	-	WT	+	-	-	-	+	-	-	No
UPN_117	Female	77	Alive	1868	Intestinal adenocarcinoma	2b	X	low	yes	yes	no	1	<1	-	WT	+	-	-	-	+	-	-	Yes
UPN_118	Female	64	Alive	1881	Biliary adenocarinoma	2a	X	low	no	yes	no	0	<1	-	WT	+	+/-	+	-	+	-	-	Yes
UPN_119	Female	62	Alive	1896	Biliary adenocarinoma	2b	X	high	yes	yes	yes	1	1-10	-	0	+	-	+	-	+	+	-	Yes
UPN_120	Female	66	Alive	791	Squamous/adenosquamous carcinoma	X	X	high	NA	NA	NA	NA	NA	NA	NA	NA	NA	NA	NA	NA	NA	NA	Yes
UPN_121	Male	63	Alive	2245	Biliary adenocarinoma	2	0	high	no	no	no	1	1-10	-	+	+	-	+	-	+	+	-	No
UPN_122	Female	64	Deceased	165	Biliary adenocarinoma	3	X	low	no	yes	yes	1	1-10	-	WT	+	-	+	+/-	+	+/-	-	No
UPN_123	Female	59	Alive	2870	Biliary adenocarinoma	1a	X	low	no	no	no	3	<1	-	WT	+/-	-	-	-	+	-	-	No
UPN_124	Male	57	Deceased	863	Biliary adenocarinoma	1b	X	high	no	no	no	1	<1	-	+	+	-	-	-	+	-	-	No
UPN_125	Female	88	Deceased	0	Biliary adenocarinoma	2	X	low	no	no	no	3	<1	-	+	+	-	+/-	+/-	+	-	-	No
UPN_126	Female	69	Deceased	238	Biliary adenocarinoma	3	1	low	yes	yes	yes	1	<1	-	WT	+	-	+	+	+	-	-	No
UPN_127	Female	74	Alive	5237	Biliary adenocarinoma	2	X	low	yes	yes	no	0	<1	-	WT	+	-	-	-	+	-	-	No
UPN_128	Male	80	Deceased	8	Biliary adenocarinoma	3	X	low	yes	yes	yes	0	<1	-	+	+	-	+	-	+	-	-	No
UPN_129	Female	69	Alive	615	Biliary adenocarinoma	2	X	low	no	yes	no	1	<1	-	WT	+	-	+	+/-	+	-	-	Yes
UPN_130	Female	73	Deceased	90	Biliary adenocarinoma	3	X	high	yes	yes	yes	1	11-50	-	WT	+	-	-	+/-	+	-	-	Yes
UPN_131	Male	59	Alive	886	Signet ring cell/diffuse/undifferentiated carcinoma	3	X	high	yes	yes	yes	0	11-50	-	+	-	-	-	+	+	-	-	Yes
UPN_132	Female	90	Deceased	475	Biliary adenocarinoma	2	1	high	yes	yes	no	1	<1	-	0	+	-	+/-	+/-	+	-	-	Yes
UPN_133	Female	78	Deceased	565	Intestinal adenocarcinoma	3	X	low	no	no	no	3	<1	-	WT	+	-	-	-	+	+	-	No
UPN_134	Male	43	Deceased	295	Biliary adenocarinoma	3	0	low	yes	no	yes	0	<1	-	WT	+	-	+/-	-	+	-	-	Yes
UPN_135	Female	47	Deceased	194	Squamous/adenosquamous carcinoma	3	X	high	yes	yes	yes	0	<1	-	+	+	-	-	-	+	-	+	Yes
UPN_136	Male	78	Deceased	346	Biliary adenocarinoma	3	1	high	yes	yes	yes	2	11-50	-	0	+	-	+	+/-	+	-	+/-	Yes
UPN_137	Male	80	Deceased	394	Squamous/adenosquamous carcinoma	2	X	high	no	no	no	0	>50	-	+	+/-	-	-	-	+	-	+	No
UPN_138	Female	78	Alive	2234	Biliary adenocarinoma	2	X	high	no	no	no	1	>50	-	WT	+	-	-	-	+	-	-	No
UPN_139	Male	81	Deceased	72	Biliary adenocarinoma	2	X	high	yes	yes	no	0	<1	-	WT	-	-	-	-	-	-	-	No
UPN_140	Female	70	Deceased	16	Biliary adenocarinoma	2a	X	low	no	no	yes	1	<1	-	WT	+	-	-	+/-	+	-	-	No
UPN_141	Female	65	Deceased	770	Biliary adenocarinoma	2a	X	low	yes	yes	yes	1	<1	-	WT	+	-	+/-	+/-	+	-	-	No
UPN_142	Female	73	Deceased	469	Biliary adenocarinoma	2b	X	low	yes	yes	yes	0	<1	-	+	+	+/-	-	-	+	-	-	Yes
UPN_143	Female	86	Deceased	243	Biliary adenocarinoma	2	X	high	no	no	no	0	11-50	-	WT	+	-	-	-	+	-	-	No
UPN_144	Female	81	Deceased	526	Biliary adenocarinoma	2b	X	high	yes	no	no	0	<1	-	+	+/-	-	-	-	+	-	-	No
UPN_145	Female	74	Deceased	709	Biliary adenocarinoma	2	X	low	no	no	no	1	<1	-	WT	+	-	+/-	-	+	-	-	No
UPN_146	Female	66	Deceased	171	Biliary adenocarinoma	3	X	high	yes	yes	no	0	<1	-	+	+	-	+/-	-	+/-	-	-	No
UPN_147	Female	57	Deceased	191	Intestinal adenocarcinoma	3	X	high	no	no	no	0	<1	-	WT	+	+	-	-	-	+/-	-	No
UPN_148	Female	73	Deceased	697	Intestinal adenocarcinoma	2	X	low	no	yes	yes	0	<1	-	+	+	+/-	+/-	-	+	+	-	No
UPN_149	Male	49	Deceased	420	Biliary adenocarinoma	3	X	low	no	yes	no	0	<1	-	WT	+	-	-	-	+	-	-	No
UPN_150	Male	59	Deceased	77	Biliary adenocarinoma	2	X	low	no	yes	no	3	<1	-	+	+	-	+/-	-	+	-	-	No
UPN_151	Male	92	Deceased	90	Intestinal adenocarcinoma	2a	X	low	no	yes	no	0	1-10	-	WT	+	+/-	-	-	+	+/-	-	No
UPN_152	Female	66	Deceased	135	Intestinal adenocarcinoma	2a	X	low	no	no	yes	1	<1	-	+	+	+	+	+/-	+	-	-	No
UPN_153	Female	69	Deceased	1446	Biliary adenocarinoma	1b	X	high	no	no	no	1	<1	-	+	+	-	-	-	+	-	-	No
UPN_154	Female	62	Deceased	1526	Biliary adenocarinoma	1b	X	high	no	no	no	1	<1	-	0	+	-	-	-	+/-	-	-	No
UPN_155	Female	65	Deceased	357	Intestinal adenocarcinoma	2b	0	low	no	no	no	1	<1	-	WT	+/-	+	-	-	+	+	-	No
UPN_156	Female	71	Alive	931	Intestinal adenocarcinoma	1b	X	low	no	no	no	1	1-10	-	WT	+	+	-	-	+	+	-	No
UPN_157	Female	59	Deceased	317	Biliary adenocarinoma	2b	X	low	yes	no	no	1	<1	-	WT	+	-	-	-	+	-	-	No
UPN_158	Female	69	Alive	2829	Intestinal adenocarcinoma	2b	X	high	no	no	no	0	<1	-	0	+	+	-	-	+/-	-	-	No
UPN_159	Female	77	Deceased	555	Biliary adenocarinoma	2b	X	low	yes	no	no	1	<1	-	WT	+	-	-	-	+	+/-	-	No
UPN_160	Male	72	Deceased	938	Biliary adenocarinoma	3	X	low	no	no	no	0	<1	-	WT	+	-	-	+/-	+	-	-	No
UPN_161	Female	82	Deceased	6	Biliary adenocarinoma	X	1	high	no	no	no	0	1-10	-	+	+	-	-	-	+	-	-	No
UPN_162	Male	52	Alive	4948	Squamous/adenosquamous carcinoma	3	X	high	yes	yes	yes	0	1-10	-	WT	+	+/-	-	-	+	-	+	No
UPN_163	Female	63	Deceased	144	Biliary adenocarinoma	3	X	high	no	no	yes	1	<1	-	+	+	-	+/-	-	+	+/-	-	No
UPN_164	Female	94	Deceased	110	Signet ring cell/diffuse/undifferentiated carcinoma	3	X	high	yes	yes	yes	0	<1	-	0	-	-	-	-	+	-	-	No
UPN_165	Female	78	Deceased	8	Biliary adenocarinoma	3	X	high	no	no	no	1	1-10	-	+	+	-	-	-	+	-	-	No
UPN_166	Female	83	Deceased	62	Signet ring cell/diffuse/undifferentiated carcinoma	2	X	high	no	no	no	1	1-10	-	WT	-	-	+/-	-	-	-	-	No
UPN_167	Male	68	Deceased	642	Biliary adenocarinoma	3	X	low	no	no	no	1	<1	-	WT	+	-	+	+/-	+	-	-	No
UPN_168	Female	74	Deceased	363	Biliary adenocarinoma	1b	1	low	no	no	no	1	<1	-	0	+	+/-	-	-	+	-	-	No
UPN_169	Female	62	Deceased	757	Intestinal adenocarcinoma	3	X	high	yes	yes	no	2	<1	-	WT	+	-	+	+/-	+	+	-	No
UPN_170	Female	75	Deceased	576	Biliary adenocarinoma	2	X	high	no	no	no	0	1-10	-	WT	+	-	-	+	+/-	-	-	No
UPN_171	Female	58	Alive	3696	Intestinal adenocarcinoma	1a	X	low	no	no	no	2	<1	-	WT	+	+/-	-	-	+/-	+	-	No
UPN_172	Male	76	Deceased	190	Squamous/adenosquamous carcinoma	3	X	high	no	no	no	0	<1	-	WT	+	-	-	-	+	-	+	No
UPN_173	Male	60	Deceased	325	Biliary adenocarinoma	2b	1	low	yes	yes	yes	0	<1	-	WT	+	-	+	+/-	+	-	-	No
UPN_174	Female	78	Deceased	51	Biliary adenocarinoma	2	X	low	no	no	no	1	<1	-	WT	+	-	-	-	+	-	-	No
UPN_175	Female	81	Deceased	767	Intestinal adenocarcinoma	1b	X	low	no	no	no	1	<1	-	+	+	+/-	+/-	+/-	+	-	-	No
UPN_176	Female	82	Deceased	82	Intestinal adenocarcinoma	3	X	high	yes	yes	yes	0	<1	-	+	+	-	-	-	+	+	Partly +	No
UPN_177	Male	48	Alive	5069	Intestinal adenocarcinoma	2	X	low	no	no	no	0	<1	-	WT	+	+	-	-	+	+	-	No
UPN_178	Male	81	Deceased	288	Biliary adenocarinoma	2	1	low	no	no	yes	0	<1	-	WT	+	-	+/-	-	+	-	-	No
UPN_179	Female	55	Deceased	207	Biliary adenocarinoma	3	X	high	no	yes	yes	1	<1	-	+	+	-	-	-	+	-	-	No
UPN_180	Female	86	Deceased	1739	Intestinal adenocarcinoma	2a	X	low	no	yes	no	1	<1	-	0	+/-	+/-	+/-	+/-	+	-	Partly +	No
UPN_181	Female	57	Deceased	68	Squamous/adenosquamous carcinoma	X	X	high	no	no	no	0	<1	-	+	+	-	-	-	-	-	+	No
UPN_182	Female	80	Deceased	280	Intestinal adenocarcinoma	3	X	high	no	yes	yes	0	<1	-	WT	+	+	-	-	+	+	-	No
UPN_183	Female	72	Deceased	1525	Intestinal adenocarcinoma	2	X	low	no	no	yes	0	<1	-	+	+	-	+	-	+	+	-	No
UPN_184	Female	80	Deceased	97	Intestinal adenocarcinoma	2b	1	low	no	yes	no	1	<1	-	WT	+	+/-	+	+/-	+	-	-	No
UPN_185	Male	61	Alive	2288	Squamous/adenosquamous carcinoma	2a	X	low	no	no	no	NA	<1	-	WT	NA	NA	-	NA	NA	-	NA	No
UPN_186	Male	79	Alive	575	Biliary adenocarinoma	2	X	low	no	yes	yes	3	<1	-	+	+	-	-	-	+	+	-	Yes
UPN_187	Female	61	Deceased	258	Squamous/adenosquamous carcinoma	2b	0	high	yes	yes	yes	0	>50	-	+	+	-	-	-	-	-	+	Yes
UPN_188	Female	79	Deceased	122	Squamous/adenosquamous carcinoma	2b	X	high	no	no	no	0	<1	-	WT	+	-	-	-	+	-	+	No
UPN_189	Female	49	Alive	1125	Squamous/adenosquamous carcinoma	3	0	high	yes	yes	yes	0	>50	-	0	-	-	-	-	+	-	+	Yes
UPN_190	Male	63	Deceased	881	Biliary adenocarinoma	3	X	low	no	no	yes	1	<1	-	+	+	-	+	+/-	+	-	-	No
UPN_191	Female	64	Deceased	590	Biliary adenocarinoma	2b	0	low	no	no	yes	0	<1	-	+	+	-	-	-	+	-	-	Yes
UPN_192	Female	82	Deceased	1122	Biliary adenocarinoma	2b	X	low	yes	yes	no	1	<1	-	+	+	-	-	-	+	-	-	No
UPN_193	Female	75	Deceased	1513	Biliary adenocarinoma	2	X	low	no	no	no	NA	NA	NA	NA	NA	NA	NA	NA	NA	NA	NA	No
UPN_194	Male	59	Deceased	1052	Biliary adenocarinoma	2b	X	low	no	no	yes	NA	NA	-	NA	NA	NA	NA	NA	NA	NA	-	No
UPN_195	Female	78	Deceased	250	Biliary adenocarinoma	2	X	high	no	no	yes	2	<1	-	0	+	-	-	+/-	+/-	-	-	Yes
UPN_196	Female	76	Deceased	221	Squamous/adenosquamous carcinoma	2a	1	high	yes	no	no	0	11-50	-	+	+	-	-	-	+	-	+	No
UPN_197	Male	69	Alive	2178	Biliary adenocarinoma	1b	X	high	no	no	no	1	1-10	-	WT	+	-	-	-	+	+/-	-	No
UPN_198	Female	55	Alive	2238	Biliary adenocarinoma	1b	X	low	no	no	no	1	<1	-	WT	+	-	+/-	-	+	-	-	No
UPN_199	Male	59	Deceased	78	Biliary adenocarinoma	2	X	low	no	no	no	1	<1	-	0	+	-	-	-	+	-	-	Yes
UPN_200	Female	63	Deceased	167	Intestinal adenocarcinoma	2	X	low	no	yes	no	1	1-10	-	WT	+	-	+/-	+/-	+	+	-	No
UPN_201	Male	84	Deceased	164	Biliary adenocarinoma	2	X	low	no	yes	no	3	<1	-	+	+	-	+	-	+	-	-	No
UPN_202	Female	73	Deceased	527	Biliary adenocarinoma	2	X	low	no	no	no	0	<1	-	0	+	-	-	-	+	-	-	No
UPN_203	Female	84	Deceased	346	Signet ring cell/diffuse/undifferentiated carcinoma	2	X	high	no	no	no	0	<1	-	WT	+	-	-	+	+	-	-	No
UPN_204	Female	87	Deceased	15	Squamous/adenosquamous carcinoma	3	X	high	no	yes	no	0	1-10	-	0	+	-	-	-	+	-	+	No
UPN_205	Female	53	Deceased	160	Intestinal adenocarcinoma	2b	X	high	no	yes	no	1	1-10	-	WT	+	-	-	-	+	-	-	No
UPN_206	Female	82	Deceased	146	Intestinal adenocarcinoma	X	X	high	no	no	no	0	<1	-	0	+	-	-	-	+	+	-	No
UPN_207	Female	81	Deceased	5	Biliary adenocarinoma	3	X	high	yes	yes	yes	0	<1	-	+	+	-	+/-	-	+	+	-	No
UPN_208	Female	83	Deceased	348	Squamous/adenosquamous carcinoma	3	1	high	no	no	no	0	1-10	-	WT	+	-	+/-	+/-	+	-	+	No
UPN_209	Female	75	Deceased	80	Biliary adenocarinoma	X	1	high	no	no	no	0	<1	-	WT	+	-	+	-	+	-	-	No
UPN_210	Female	78	Deceased	113	Biliary adenocarinoma	2a	X	low	no	no	no	0	<1	-	+	+	-	-	+/-	+	+	-	No
UPN_211	Female	65	Deceased	127	Carcinosarcoma/sarcoma	2	1	high	no	yes	no	1	<1	-	WT	+	-	-	-	+	-	-	No
UPN_212	Male	38	Deceased	1033	Biliary adenocarinoma	1a	0	low	no	no	no	0	<1	-	+	+/-	+/-	-	-	-	+/-	-	No
UPN_213	Female	64	Alive	4872	Biliary adenocarinoma	1b	X	low	no	no	no	2	<1	-	WT	+	+/-	+/-	+/-	+	-	-	No
UPN_214	Male	57	Alive	2657	Biliary adenocarinoma	2	X	low	no	no	no	1	<1	-	+	+	-	-	-	+	-	-	No
UPN_215	Female	70	Deceased	570	Biliary adenocarinoma	3	X	high	no	yes	yes	1	<1	-	WT	+	-	-	+/-	+	-	-	No
UPN_216	Female	67	Deceased	1133	Biliary adenocarinoma	2b	1	high	no	yes	yes	0	1-10	-	+	+	-	-	-	+	-	-	No
UPN_217	Male	76	Deceased	138	Biliary adenocarinoma	2b	0	low	yes	yes	no	1	<1	-	WT	+	-	+	+	+	-	-	No
UPN_218	Female	55	Alive	2863	Biliary adenocarinoma	2b	0	low	no	no	no	1	<1	-	WT	+	-	+/-	+/-	+	-	-	No
UPN_219	Female	60	Deceased	342	Biliary adenocarinoma	2b	0	high	yes	yes	no	0	<1	-	WT	+	-	-	-	+	+/-	-	No
UPN_220	Female	83	Deceased	32	Biliary adenocarinoma	4	X	high	no	yes	no	0	<1	-	0	+	-	+	+/-	+	-	-	No
UPN_221	Female	54	Deceased	98	Intestinal adenocarcinoma	2a	X	low	no	no	no	1	<1	-	0	+/-	+/-	-	-	+/-	+/-	-	No
UPN_222	Female	60	Alive	1916	Biliary adenocarinoma	2a	0	low	no	no	no	0	1-10	-	+	+	+/-	-	+/-	+	-	-	No
UPN_223	Female	75	Deceased	335	Biliary adenocarinoma	2a	X	high	yes	yes	no	0	<1	-	WT	+	-	+	-	+	-	-	No
UPN_224	Female	81	Deceased	107	Biliary adenocarinoma	2b	1	high	yes	yes	no	1	<1	-	WT	+	-	-	-	+	-	-	No
UPN_225	Male	65	Alive	543	Biliary adenocarinoma	3	0	low	yes	yes	yes	1	<1	-	WT	+	-	-	+/-	+	-	-	Yes
UPN_226	Female	79	Deceased	109	Biliary adenocarinoma	2B	X	high	yes	yes	no	0	<1	-	0	+	-	-	-	+	+/-	-	No
UPN_227	Male	60	Deceased	54	Biliary adenocarinoma	2B	X	high	no	yes	no	0	<1	-	+	+	-	-	-	+	+	-	No
UPN_228	Female	61	Deceased	494	Biliary adenocarinoma	2B	1	low	yes	yes	yes	1	1-10	-	WT	+	-	+/-	+/-	+	-	-	Yes
UPN_229	Female	85	Deceased	484	Biliary adenocarinoma	2A	X	high	no	no	no	0	1-10	-	+	+	-	-	-	+	-	-	No
UPN_230	Female	76	Deceased	259	Biliary adenocarinoma	3	1	high	yes	yes	yes	0	<1	-	+	+	-	-	-	+	-	-	Yes
UPN_231	Female	70	Alive	639	Biliary adenocarinoma	2a	X	high	no	no	yes	0	11-50	-	WT	+	-	-	+/-	+	-	-	No
UPN_232	Female	41	Alive	956	Intestinal adenocarcinoma	1b	X	high	no	no	no	2	<1	-	+	+	+/-	-	+/-	+	-	-	No
UPN_233	Male	83	Deceased	500	Biliary adenocarinoma	3	X	low	no	yes	no	0	1-10	-	0	+	-	+/-	-	+	-	-	Yes
UPN_234	Male	65	Deceased	573	Intestinal adenocarcinoma	3	X	high	no	no	yes	1	<1	-	WT	+	-	-	+/-	+	+	-	No
UPN_235	Male	51	Alive	1638	Intestinal adenocarcinoma	2a	0	low	no	yes	no	1	<1	-	+	+	-	-	+/-	+	+/-	-	Yes
UPN_236	Female	56	Deceased	260	Biliary adenocarinoma	2	X	high	no	no	yes	2	<1	-	WT	+	+/-	-	-	+	-	-	No
UPN_237	Female	85	Alive	2028	Intestinal adenocarcinoma	2	X	low	no	no	no	1	1-10	-	WT	+	+/-	+/-	+/-	+	+/-	-	No
UPN_238	Female	67	Alive	2365	Squamous/adenosquamous carcinoma	2b	X	low	no	yes	no	1	<1	-	WT	+	-	+/-	+/-	+	-	+	No
UPN_239	Female	72	Deceased	828	Intestinal adenocarcinoma	2	0	high	no	no	no	0	<1	-	WT	+	+/-	-	+/-	+	+/-	-	No
UPN_240	Female	80	Deceased	105	Intestinal adenocarcinoma	2a	X	high	no	no	no	0	<1	-	WT	-	-	+/-	-	+/-	+/-	-	No
UPN_241	Female	49	Deceased	137	Biliary adenocarinoma	3	X	low	yes	no	no	0	<1	-	WT	+	-	-	-	+	-	-	No
UPN_242	Female	66	Deceased	242	Biliary adenocarinoma	3	X	low	no	no	no	0	<1	-	WT	+	-	-	-	+	-	-	No
UPN_243	Female	88	Deceased	78	Biliary adenocarinoma	2b	X	low	no	no	yes	1	<1	-	WT	+	-	+	+/-	+	-	-	No
UPN_244	Female	79	Deceased	3199	Intestinal adenocarcinoma	1b	X	low	no	no	no	1	<1	-	WT	+/-	-	-	-	+/-	+	-	No
UPN_245	Female	85	Deceased	153	Intestinal adenocarcinoma	1b	X	low	no	no	no	0	<1	-	+	+	+/-	+/-	+/-	+	-	-	No
UPN_246	Male	42	Deceased	447	Intestinal adenocarcinoma	2	X	low	yes	no	no	0	<1	-	+	-	+	+/-	+/-	+/-	+	-	No
UPN_247	Female	55	Deceased	679	Biliary adenocarinoma	3	X	low	no	no	no	0	<1	-	WT	+	-	-	-	+	-	-	No
UPN_248	Female	60	Deceased	717	Signet ring cell/diffuse/undifferentiated carcinoma	3	X	high	no	no	no	0	<1	-	WT	+	-	-	+/-	+	-	-	No
UPN_249	Female	77	Deceased	109	Biliary adenocarinoma	2	X	low	no	no	no	0	<1	-	+	+	-	+/-	-	+	+	-	No
UPN_250	Female	52	Deceased	400	Intestinal adenocarcinoma	2b	X	low	no	no	yes	1	<1	-	WT	+	+/-	-	-	+	+	-	No
UPN_251	Female	85	Deceased	219	Biliary adenocarinoma	2a	X	high	no	no	no	0	<1	-	+	+	-	-	-	+	+	-	No
UPN_252	Male	67	Deceased	57	Biliary adenocarinoma	3	X	high	no	no	no	0	11-50	-	+	+	-	-	-	+	-	-	No
UPN_253	Female	83	Deceased	867	Biliary adenocarinoma	1b	X	high	no	yes	no	0	<1	-	WT	+	-	-	-	+	-	-	No
UPN_254	Female	59	Deceased	855	Biliary adenocarinoma	2b	X	high	no	no	no	0	<1	-	WT	+	-	-	-	+/-	+	-	No
UPN_255	Female	83	Deceased	32	Intestinal adenocarcinoma	1b	X	low	no	no	no	1	<1	-	WT	+	+/-	-	+/-	+/-	+	-	No
UPN_256	Male	79	Deceased	0	Biliary adenocarinoma	2	1	high	no	yes	no	0	<1	-	WT	+	-	-	-	+	+	-	No
UPN_257	Female	84	Deceased	108	Biliary adenocarinoma	2b	X	high	no	yes	yes	NA	<1	-	WT	+	-	+/-	-	+	-	-	No
UPN_258	Male	83	Deceased	982	Biliary adenocarinoma	2a	X	high	no	no	no	0	<1	-	WT	+	-	-	+	+	-	-	No
UPN_259	Female	58	Deceased	1545	Biliary adenocarinoma	1b	0	low	no	no	no	1	<1	-	WT	+	-	+	+	+	-	-	No
UPN_260	Female	77	Deceased	463	Biliary adenocarinoma	2a	1	low	no	no	no	1	<1	-	WT	+	-	+	-	+	-	-	No
UPN_261	Male	79	Deceased	1357	Intestinal adenocarcinoma	2a	1	low	no	no	no	2	1-10	-	WT	+	-	-	-	+	+/-	-	No
UPN_262	Female	76	Deceased	74	Intestinal adenocarcinoma	2	X	low	no	yes	yes	0	<1	-	WT	+	-	+/-	-	+	+/-	-	No
UPN_263	Female	60	Deceased	190	Biliary adenocarinoma	2	X	high	no	no	no	NA	NA	-	NA	NA	NA	NA	NA	NA	NA	-	No
UPN_264	Female	75	Deceased	74	Biliary adenocarinoma	2	X	low	no	no	no	NA	NA	-	WT	+	NA	NA	+	+	NA	-	No
UPN_265	Female	82	Deceased	6	Biliary adenocarinoma	3	X	high	yes	yes	yes	0	<1	-	WT	+	-	-	-	+	+/-	-	No
UPN_266	Female	82	Deceased	139	Biliary adenocarinoma	2b	X	high	no	no	no	0	<1	-	+	+	-	-	-	+	-	+	No
UPN_267	Female	64	Alive	622	Biliary adenocarinoma	2	X	high	yes	no	no	1	<1	-	WT	+	-	-	-	+	-	-	No
UPN_268	Female	68	Alive	665	Intestinal adenocarcinoma	1a	0	low	no	no	no	3	<1	-	0	+	+/-	-	+/-	+/-	+	-	No
UPN_269	Female	78	Alive	1195	Intestinal adenocarcinoma	3	0	low	yes	yes	yes	0	<1	-	WT	+	+	-	-	-	-	-	No
UPN_270	Female	84	Deceased	324	Biliary adenocarinoma	2b	0	low	yes	yes	yes	1	<1	-	+	+	-	-	-	+	-	-	No
UPN_271	Female	69	Deceased	426	Intestinal adenocarcinoma	3	X	low	no	no	yes	0	<1	-	WT	+	+/-	+/-	+/-	+	-	-	No
UPN_272	Male	89	Deceased	10	Biliary adenocarinoma	2	X	low	no	no	no	0	NA	-	WT	+	-	-	-	+/-	+	-	No
UPN_273	Female	73	Alive	2431	Biliary adenocarinoma	2	X	low	no	no	no	1	1-10	-	+	+	-	-	+/-	+	+	-	No
UPN_274	Female	69	Deceased	481	Biliary adenocarinoma	2b	X	low	no	no	yes	1	<1	-	+	+	-	+/-	+/-	+	-	Focally +	No
UPN_275	Male	81	Deceased	19	Intestinal adenocarcinoma	2	X	low	no	yes	no	2	<1	-	+	+	+/-	+	+/-	+	+/-	-	No
UPN_276	Female	86	Deceased	160	Signet ring cell/diffuse/undifferentiated carcinoma	2	X	high	yes	yes	no	0	<1	-	WT	+/-	-	-	-	-	-	-	No
UPN_277	Female	61	Deceased	110	Biliary adenocarinoma	2b	X	high	yes	yes	no	0	<1	-	+	+	-	+/-	+/-	+	-	-	No
UPN_278	Male	69	Deceased	1603	Biliary adenocarinoma	2	X	low	no	yes	yes	NA	NA	-	NA	NA	NA	NA	NA	NA	NA	-	No
UPN_279	Female	60	Alive	2622	Squamous/adenosquamous carcinoma	2	X	high	no	yes	no	1	<1	-	WT	+	-	-	-	+	-	+	No
UPN_280	Female	57	Deceased	539	Biliary adenocarinoma	2	X	low	no	yes	yes	1	<1	-	WT	+	-	+	+/-	+	-	-	No
UPN_281	Female	52	Deceased	707	Intestinal adenocarcinoma	2	X	low	no	no	no	1	<1	-	0	+	-	-	-	-	+	-	No
UPN_282	Female	71	Alive	3178	Biliary adenocarinoma	1a	X	low	no	no	no	2	<1	-	WT	+	-	-	-	+	-	-	No
UPN_283	Female	65	Deceased	445	Biliary adenocarinoma	3	X	low	yes	yes	no	0	<1	-	+	+	-	-	-	+	-	-	No
UPN_284	Female	82	Deceased	287	Intestinal adenocarcinoma	2	X	low	no	no	no	2	<1	-	WT	+	+/-	+/-	+/-	+	+/-	-	No
UPN_285	Male	76	Deceased	772	Biliary adenocarinoma	2a	0	low	yes	no	yes	0	<1	-	WT	+	-	+/-	+/-	-	-	-	No
UPN_286	Female	79	Deceased	232	Intestinal adenocarcinoma	2a	X	low	yes	yes	no	1	<1	-	WT	+	-	-	+/-	+	+/-	-	No
UPN_287	Male	62	Deceased	247	Biliary adenocarinoma	2a	X	low	no	yes	no	0	<1	-	WT	+	-	-	+/-	+	-	-	No
UPN_288	Female	50	Alive	2569	Biliary adenocarinoma	1b	X	low	no	yes	no	NA	NA	-	+	NA	NA	NA	NA	+	-	-	No
UPN_289	Female	84	Deceased	64	Intestinal adenocarcinoma	1b	X	low	no	no	no	3	<1	-	+	+	+/-	-	-	+	+/-	-	No
UPN_290	Female	38	Alive	2714	Biliary adenocarinoma	2b	1	high	yes	yes	no	0	<1	-	WT	+	-	-	-	+	-	-	No
UPN_291	Female	76	Deceased	314	Biliary adenocarinoma	3	X	low	no	no	no	0	<1	-	WT	+	+/-	+	+/-	+	-	-	No
UPN_292	Female	61	Deceased	116	Squamous/adenosquamous carcinoma	3	0	high	no	yes	yes	0	<1	-	WT	+	-	-	-	+	-	+	No
UPN_293	Female	80	Deceased	186	Biliary adenocarinoma	3	1	high	yes	yes	yes	1	<1	-	+	+	-	-	-	+	-	-	No
UPN_294	Female	68	Deceased	2543	Biliary adenocarinoma	1b	X	low	no	no	no	0	<1	-	WT	+	-	NA	-	+	-	-	No
UPN_295	Female	55	Alive	4014	Intestinal adenocarcinoma	1b	X	low	no	yes	no	0	<1	-	WT	+	+/-	-	-	+/-	-	-	No
UPN_296	Female	83	Deceased	230	Biliary adenocarinoma	2a	X	high	yes	yes	yes	0	<1	-	0	+	+/-	+	+/-	-	-	-	No
UPN_297	Female	82	Deceased	205	Biliary adenocarinoma	2a	X	low	no	yes	no	0	<1	-	WT	+	-	-	+/-	+	-	-	No
UPN_298	Female	83	Deceased	35	Squamous/adenosquamous carcinoma	3	X	high	yes	yes	yes	0	<1	-	+	+	-	-	-	+	+	+	No
UPN_299	Female	58	Alive	1156	Biliary adenocarinoma	2a	X	low	no	no	no	0	1-10	-	WT	+	+/-	+	+/-	+	-	-	Yes
UPN_300	Male	66	Deceased	223	Squamous/adenosquamous carcinoma	2	1	high	no	no	no	3	11-50	-	+	+	+/-	+/-	-	+	+	-	Yes
UPN_301	Female	76	Deceased	74	Biliary adenocarinoma	3	X	high	yes	yes	no	2	<1	-	0	+	-	-	-	+	-	Partly +	No
UPN_302	Female	74	Deceased	878	Biliary adenocarinoma	2	X	high	no	no	no	1	<1	-	+	+	-	+/-	-	+	-	-	Yes
UPN_303	Male	55	Deceased	364	Biliary adenocarinoma	2b	X	high	no	no	yes	0	1-10	-	WT	+	-	+	-	+	-	-	No
UPN_304	Female	58	Deceased	189	Biliary adenocarinoma	3	X	high	no	no	no	0	NA	-	NA	+	-	NA	NA	+	-	-	No
UPN_305	Female	66	Deceased	248	Intestinal adenocarcinoma	2	X	low	no	no	no	1	<1	-	WT	+	-	-	+/-	+	+	-	No
UPN_306	Female	69	Deceased	495	Intestinal adenocarcinoma	2a	X	high	no	no	no	0	<1	-	WT	+	-	-	-	+	+	-	No
UPN_307	Female	67	Deceased	211	Intestinal adenocarcinoma	3	X	low	no	no	no	1	1-10	-	WT	+	-	+/-	-	+	+	-	No
UPN_308	Male	65	Deceased	281	Biliary adenocarinoma	3	1	low	no	no	no	0	<1	-	WT	+	-	+	-	+	-	-	No
UPN_309	Female	59	Deceased	2058	Biliary adenocarinoma	1b	X	low	no	no	no	0	<1	-	WT	+	-	-	+/-	+/-	-	-	No
UPN_310	Male	64	Alive	2542	Intestinal adenocarcinoma	2	X	low	no	no	no	1	<1	-	WT	+	+/-	-	-	+	+	-	No
UPN_311	Male	68	Alive	2237	Biliary adenocarinoma	3	X	low	no	no	no	3	<1	-	WT	+	-	-	-	+	-	-	No
UPN_312	Female	66	Deceased	51	Intestinal adenocarcinoma	2	X	high	no	no	no	1	<1	-	+	+	-	-	-	+	+/-	-	No
UPN_313	Male	49	Alive	2589	Biliary adenocarinoma	2b	1	low	no	yes	yes	0	<1	-	WT	+	-	-	-	+	-	Partly +	No
UPN_314	Female	70	Deceased	574	Biliary adenocarinoma	1b	X	low	no	no	no	0	<1	-	WT	+	+/-	-	+/-	+	+/-	-	No
UPN_315	Female	59	Deceased	231	Biliary adenocarinoma	2	0	high	no	no	no	0	<1	-	+	+	-	-	-	+	-	-	No
UPN_316	Female	73	Deceased	135	Biliary adenocarinoma	1b	X	high	no	no	yes	0	<1	-	WT	+	-	-	-	+	-	-	No
UPN_317	Male	79	Deceased	301	Intestinal adenocarcinoma	2a	X	high	no	no	no	1	<1	-	0	+	+	+	-	+	+/-	-	No
UPN_318	Female	88	Deceased	879	Intestinal adenocarcinoma	2	X	low	no	no	no	1	<1	-	+	+/-	+	-	-	+/-	+	-	No
UPN_319	Female	74	Deceased	41	Biliary adenocarinoma	2	1	high	no	no	no	0	<1	-	WT	+	-	-	-	+/-	-	-	No
UPN_320	Female	72	Deceased	4	Signet ring cell/diffuse/undifferentiated carcinoma	2a	X	high	yes	no	no	0	<1	-	WT	+	-	+/-	-	-	-	-	No
UPN_321	Female	73	Deceased	3486	Biliary adenocarinoma	2	0	low	no	no	no	1	<1	-	WT	+	-	+	+/-	+	-	-	No
UPN_322	Female	86	Deceased	2708	Intestinal adenocarcinoma	2	1	high	no	no	no	3	1-10	-	0	+/-	-	-	-	-	+/-	-	No
UPN_323	Male	57	Deceased	126	Intestinal adenocarcinoma	2	X	low	no	no	yes	1	1-10	-	+	+	+/-	-	-	+/-	+	-	No
UPN_324	Female	64	Deceased	382	Biliary adenocarinoma	3	X	low	no	no	no	1	<1	-	WT	+	-	+	-	+	-	-	No
UPN_325	Female	78	Deceased	163	Intestinal adenocarcinoma	2	X	high	no	no	yes	0	<1	-	+	+	-	+/-	-	+	-	-	No
UPN_326	Female	77	Deceased	64	Biliary adenocarinoma	3	X	low	no	no	no	3	<1	-	WT	+	-	-	-	+	-	-	No
UPN_327	Female	52	Deceased	4360	Intestinal adenocarcinoma	2	1	high	no	yes	yes	0	<1	-	WT	+/-	+	-	-	+/-	+/-	-	No
UPN_328	Female	64	Deceased	499	Biliary adenocarinoma	1b	X	high	no	no	no	NA	NA	-	+	NA	NA	NA	NA	NA	NA	-	No
UPN_329	Female	72	Deceased	763	Intestinal adenocarcinoma	3	X	low	no	no	yes	1	<1	-	+	+	+	+	+/-	+	-	-	Yes
UPN_330	Male	83	Deceased	13	Biliary adenocarinoma	2	1	low	no	no	no	0	<1	-	+	+	-	+	+	+	-	-	No
UPN_331	Female	82	Alive	1524	Biliary adenocarinoma	2	X	low	no	no	no	0	<1	-	WT	+	+/-	+/-	+/-	+	-	-	No
UPN_332	Female	66	Deceased	1297	Biliary adenocarinoma	3	X	low	no	no	no	0	<1	-	+	+	-	+/-	-	+	-	-	No
UPN_333	Female	55	Deceased	148	Biliary adenocarinoma	3	X	high	yes	yes	yes	0	<1	-	0	+	-	+/-	+/-	+	-	-	No
UPN_334	Female	73	Deceased	265	Intestinal adenocarcinoma	3	0	high	yes	yes	yes	0	<1	-	+	+	+/-	+/-	-	+	-	-	No
UPN_335	Male	45	Alive	2147	Biliary adenocarinoma	2b	X	low	yes	no	no	3	<1	-	0	+	-	-	-	+	-	-	No
UPN_336	Female	68	Deceased	912	Biliary adenocarinoma	3	0	low	no	no	yes	3	<1	-	WT	+	-	-	-	+	+	-	No
UPN_337	Female	86	Deceased	59	Biliary adenocarinoma	2	X	high	yes	no	yes	0	11-50	-	WT	+	-	-	-	+	+	-	No
UPN_338	Male	65	Deceased	159	Biliary adenocarinoma	3	X	low	yes	yes	yes	0	<1	-	WT	+	-	-	-	+	-	-	No
UPN_339	Female	86	Deceased	110	Intestinal adenocarcinoma	1a	X	low	no	no	no	0	<1	-	WT	+	+/-	-	-	+	+	-	No
UPN_340	Male	78	Deceased	338	Biliary adenocarinoma	2b	1	high	no	yes	no	0	<1	-	+	+	-	-	-	+	+	-	No
UPN_341	Male	64	Deceased	217	Biliary adenocarinoma	2b	1	high	no	yes	no	1	<1	-	+	+	-	-	-	+	-	-	No
UPN_342	Female	84	Deceased	188	Biliary adenocarinoma	2b	X	low	no	yes	no	2	<1	-	WT	+	-	-	-	+	+/-	-	No
UPN_343	Female	63	Alive	1911	Intestinal adenocarcinoma	2a	X	low	yes	no	no	3	<1	-	+	+	-	-	-	+/-	+	-	No
UPN_344	Female	81	Deceased	755	Biliary adenocarinoma	2	X	high	no	no	yes	0	<1	-	0	+	-	+/-	-	+	+/-	-	Yes
UPN_345	Female	69	Alive	3720	Biliary adenocarinoma	1b	0	low	no	no	no	3	<1	-	WT	+	-	-	+/-	+	+/-	-	No
UPN_346	Female	75	Deceased	240	Biliary adenocarinoma	3	X	high	no	yes	no	1	<1	-	+	+	-	-	-	+	-	-	No
UPN_347	Female	52	Deceased	377	Squamous/adenosquamous carcinoma	2b	X	high	no	no	yes	0	<1	-	WT	+/-	-	-	-	-	-	+	No
UPN_348	Male	81	Alive	4325	Intestinal adenocarcinoma	1b	X	low	no	no	no	1	<1	-	0	+	-	+/-	+/-	+	+	-	No
UPN_349	Male	71	Deceased	225	Biliary adenocarinoma	3	1	high	no	no	no	0	<1	-	+	+	-	-	-	+	-	-	No
UPN_350	Female	69	Deceased	482	Biliary adenocarinoma	2	X	low	no	no	no	0	<1	-	+	+	-	+/-	-	+	+	-	No
UPN_351	Female	58	Deceased	2593	Intestinal adenocarcinoma	2	X	low	no	no	no	1	<1	-	+	+	-	-	-	+	-	-	No
UPN_352	Female	75	Deceased	1226	Biliary adenocarinoma	1b	X	low	no	no	no	0	<1	-	WT	+	-	-	-	+	-	-	No
UPN_353	Male	66	Deceased	45	Biliary adenocarinoma	3	X	high	no	no	no	0	<1	-	WT	+	-	+/-	-	+	-	-	No
UPN_354	Female	69	Deceased	973	Biliary adenocarinoma	3	0	low	no	yes	yes	1	<1	-	WT	+	-	+	+/-	+	-	-	No
UPN_355	Male	57	Deceased	81	Biliary adenocarinoma	2b	0	low	yes	no	no	0	NA	-	WT	+	-	NA	-	+/-	-	-	No
UPN_356	Female	58	Deceased	484	Biliary adenocarinoma	2a	X	low	no	yes	yes	0	<1	-	WT	+	-	+/-	+/-	+	-	-	No
UPN_357	Female	74	Deceased	104	Biliary adenocarinoma	2b	X	low	no	no	no	1	<1	-	WT	+	-	+/-	+/-	+	-	-	No
UPN_358	Male	68	Deceased	105	Biliary adenocarinoma	2	X	high	no	yes	no	0	<1	-	WT	+/-	-	-	-	+	-	Focally +	No
UPN_359	Female	79	Deceased	696	Biliary adenocarinoma	3	X	low	yes	no	no	2	<1	-	+	+/-	-	-	+/-	+	+/-	-	No
UPN_360	Female	49	Deceased	1015	Biliary adenocarinoma	2b	1	high	no	yes	yes	0	<1	-	WT	+	-	-	-	+	-	-	No
UPN_361	Female	46	Deceased	58	Squamous/adenosquamous carcinoma	2b	X	high	yes	yes	no	0	<1	-	WT	+	-	-	-	+	-	+	No
UPN_362	Female	74	Deceased	27	Biliary adenocarinoma	2a	X	high	yes	yes	no	1	1-10	-	WT	+/-	-	-	-	+	+	-	No
UPN_363	Female	84	Deceased	257	Biliary adenocarinoma	3	1	low	yes	no	yes	0	<1	-	WT	+	-	+/-	+/-	+	-	-	No
UPN_364	Female	48	Alive	1235	Biliary adenocarinoma	2a	X	low	no	no	no	1	<1	-	0	+	-	-	+/-	+	-	-	Yes
UPN_365	Female	69	Deceased	371	Biliary adenocarinoma	2b	X	low	yes	no	yes	0	<1	-	+	+	-	+	-	+	-	-	Yes
UPN_366	Female	47	Deceased	303	Biliary adenocarinoma	3	X	high	yes	yes	no	0	<1	-	WT	+	-	+/-	-	+	+	-	Yes
UPN_367	Female	53	Deceased	377	Biliary adenocarinoma	2b	1	low	no	no	yes	1	<1	-	+	+	-	-	-	+	+/-	-	No
UPN_368	Male	51	Deceased	957	Biliary adenocarinoma	2b	X	low	yes	yes	yes	0	<1	-	WT	+	-	+	+/-	+	-	-	Yes
UPN_369	Female	69	Alive	578	Biliary adenocarinoma	2A	X	low	no	no	no	1	<1	-	0	+	+/-	-	-	+	-	-	Yes
UPN_370	Female	62	Alive	607	Biliary adenocarinoma	2A	X	low	no	no	no	1	<1	-	WT	+	-	-	-	+	+	-	No
UPN_371	Female	85	Deceased	465	Biliary adenocarinoma	1b	X	low	no	no	no	1	<1	-	WT	+	-	-	-	+	-	-	No
UPN_372	Male	68	Deceased	765	Biliary adenocarinoma	2a	X	low	no	no	no	2	<1	-	WT	+	+/-	+/-	+	+	+/-	-	Yes
UPN_373	Male	69	Deceased	266	Biliary adenocarinoma	2a	X	high	yes	yes	no	0	<1	-	WT	+	-	+	-	+	-	-	Yes
UPN_374	Female	83	Deceased	223	Intestinal adenocarcinoma	3	X	high	yes	yes	yes	1	<1	-	WT	+	-	+	-	+	+/-	-	Yes
UPN_375	Female	66	Alive	1582	Biliary adenocarinoma	2a	1	low	no	yes	yes	0	<1	-	WT	+	-	-	-	+	-	-	Yes
UPN_376	Male	80	Deceased	40	Biliary adenocarinoma	2b	X	high	yes	yes	no	0	<1	-	+	+	-	-	-	-	+/-	-	No
UPN_377	Female	78	Deceased	330	Biliary adenocarinoma	2a	X	low	no	yes	no	2	<1	-	0	+	+	+/-	+/-	+	+/-	-	No
UPN_378	Male	68	Deceased	366	Intestinal adenocarcinoma	2b	X	high	no	yes	yes	2	<1	-	WT	+	-	-	+/-	+	-	-	No
UPN_379	Female	67	Deceased	432	Biliary adenocarinoma	3	X	low	no	yes	yes	1	<1	-	WT	+	+/-	+/-	+/-	+	-	-	No
UPN_380	Female	59	Alive	1884	Biliary adenocarinoma	2a	X	low	no	no	no	1	<1	-	+	+	-	-	-	+	-	-	No
UPN_381	Female	62	Deceased	275	Biliary adenocarinoma	3	X	high	yes	yes	yes	NA	NA	-	NA	NA	NA	NA	NA	NA	+	-	No
UPN_382	Female	61	Alive	2834	Intestinal adenocarcinoma	1b	X	high	no	no	no	0	1-10	-	WT	+/-	-	-	+/-	+	+	-	No
UPN_383	Female	77	Alive	3093	Biliary adenocarinoma	2b	0	low	no	no	no	1	<1	-	WT	+	-	-	-	+	-	-	No
UPN_384	Female	74	Deceased	183	Biliary adenocarinoma	2b	X	high	yes	yes	no	1	<1	-	WT	+	-	+	+/-	+	-	Partly +	No
UPN_385	Female	89	Deceased	370	Intestinal adenocarcinoma	3	1	high	no	no	no	1	<1	-	+	+	-	-	-	+	+	-	No
UPN_386	Female	83	Deceased	224	Biliary adenocarinoma	3	1	high	no	no	yes	1	<1	-	WT	+	-	+	+/-	+	-	-	No
UPN_387	Female	75	Deceased	581	Squamous/adenosquamous carcinoma	3	X	high	yes	no	no	1	11-50	-	WT	+	-	-	-	+/-	-	+	No
UPN_388	Female	78	Deceased	689	Biliary adenocarinoma	1b	X	low	no	no	no	0	<1	-	WT	+	-	-	-	+	-	-	No
UPN_389	Female	41	Deceased	605	Squamous/adenosquamous carcinoma	3	X	high	no	no	no	0	<1	-	+	+	+/-	+/-	+	+	-	+	No
UPN_390	Female	83	Deceased	60	Biliary adenocarinoma	3	X	high	no	no	yes	0	<1	-	+	+	-	+	-	+	-	-	No
UPN_391	Female	82	Deceased	3969	Biliary adenocarinoma	2b	X	low	yes	no	no	3	<1	-	WT	+	-	+/-	+/-	+	+	-	No
UPN_392	Female	59	Deceased	197	Biliary adenocarinoma	2b	1	high	no	yes	no	0	<1	-	0	+	-	-	-	+	+/-	-	No
UPN_393	Female	75	Deceased	1501	Intestinal adenocarcinoma	2b	X	low	no	yes	no	1	<1	-	0	+	+/-	+/-	-	+/-	-	-	No
UPN_394	Male	67	Deceased	69	Biliary adenocarinoma	2b	X	low	no	no	no	0	<1	-	WT	+	-	-	+	+	-	-	No
UPN_395	Female	62	Deceased	212	Biliary adenocarinoma	3	X	low	no	yes	no	1	<1	-	WT	+	+/-	-	-	+	-	-	No
UPN_396	Female	77	Deceased	869	Biliary adenocarinoma	2b	1	low	no	yes	yes	1	<1	-	+	+	-	-	+/-	+	+/-	-	No
UPN_397	Female	67	Deceased	189	Biliary adenocarinoma	2	X	low	no	no	no	1	<1	-	+	+	-	+/-	-	+	-	-	No
UPN_398	Female	63	Alive	3168	Biliary adenocarinoma	1b	X	low	no	no	no	1	1-10	-	+	+	-	-	+/-	+	-	-	No
UPN_399	Male	61	Deceased	144	Biliary adenocarinoma	2b	X	low	no	yes	yes	1	<1	-	WT	+	-	-	-	+	+	-	No
UPN_400	Male	55	Deceased	414	Biliary adenocarinoma	2a	X	low	no	no	no	0	<1	-	+	+	-	-	+	+	-	-	No
UPN_401	Male	82	Deceased	410	Biliary adenocarinoma	3	X	high	no	no	yes	2	<1	-	+	+	-	+/-	-	+	-	-	No
UPN_402	Female	51	Deceased	696	Biliary adenocarinoma	2a	X	high	no	no	no	1	<1	-	+	+	-	-	-	+	-	-	No
UPN_403	Male	84	Deceased	492	Biliary adenocarinoma	2	X	low	no	no	no	1	<1	-	+	+	-	+/-	+/-	+	-	-	No
UPN_404	Female	78	Deceased	51	Biliary adenocarinoma	2	X	low	no	no	no	1	<1	-	+	+	-	+/-	-	+	-	-	No
UPN_405	Female	80	Deceased	62	Biliary adenocarinoma	2b	X	high	yes	no	no	0	<1	-	WT	+	-	-	-	+	+/-	-	No
UPN_406	Female	50	Deceased	285	Intestinal adenocarcinoma	2b	X	high	no	yes	yes	0	<1	-	0	+	-	+/-	-	+	+	-	No
UPN_407	Male	58	Deceased	860	Biliary adenocarinoma	2	X	high	no	yes	yes	0	<1	-	WT	+/-	-	-	-	-	-	-	No
UPN_408	Female	86	Deceased	136	Biliary adenocarinoma	2a	X	high	yes	yes	yes	1	<1	-	WT	+	-	+/-	-	+	-	-	No
UPN_409	Male	74	Deceased	78	Biliary adenocarinoma	2	X	high	yes	no	no	0	<1	-	WT	+	-	-	-	-	-	-	No
UPN_410	Male	67	Deceased	72	Biliary adenocarinoma	2a	X	high	yes	yes	yes	0	<1	-	WT	+	+/-	+/-	-	+	-	-	No
UPN_411	Female	65	Alive	4766	Biliary adenocarinoma	2a	1	low	no	no	no	NA	NA	-	+	NA	-	NA	NA	NA	NA	-	No
UPN_412	Female	72	Deceased	423	Biliary adenocarinoma	2b	0	low	no	no	no	1	<1	-	WT	+	-	-	-	+	-	-	No
UPN_413	Female	74	Deceased	660	Intestinal adenocarcinoma	2	X	low	no	yes	no	0	<1	-	0	+	+	+	+	+	-	-	No
UPN_414	Female	85	Deceased	220	Biliary adenocarinoma	2	0	low	no	no	no	1	<1	-	WT	+	-	+/-	-	+	-	-	No
UPN_415	Female	78	Deceased	68	Biliary adenocarinoma	3	X	high	no	yes	no	0	<1	-	WT	+	-	+	+/-	+	+/-	-	No
UPN_416	Male	42	Deceased	564	Biliary adenocarinoma	3	X	high	no	no	no	1	<1	-	WT	+	-	-	-	+	-	-	No
UPN_417	Male	88	Deceased	1342	Biliary adenocarinoma	2	1	high	yes	no	yes	1	<1	-	+	+	-	-	-	+	-	-	No
UPN_418	Female	60	Alive	1258	Biliary adenocarinoma	3	X	high	no	no	no	NA	NA	-	+	NA	-	NA	NA	NA	-	-	Yes
UPN_419	Female	86	Deceased	25	Biliary adenocarinoma	3	X	low	yes	yes	yes	0	<1	-	WT	+	-	-	-	+	-	-	No
UPN_420	Female	77	Deceased	49	Intestinal adenocarcinoma	3	X	high	no	no	no	0	<1	-	+	+	+/-	+/-	-	+	+/-	-	No
UPN_421	Female	78	Deceased	403	Biliary adenocarinoma	2b	X	high	yes	no	yes	3	<1	-	0	+	-	+/-	-	+	-	-	No
UPN_422	Female	67	Deceased	295	Biliary adenocarinoma	2	X	high	no	yes	yes	0	<1	-	WT	+	-	-	-	+	-	-	No
UPN_423	Male	55	Deceased	87	Biliary adenocarinoma	3	1	high	no	yes	yes	0	<1	-	+	+	-	-	-	+	-	-	No
UPN_424	Male	81	Deceased	100	Intestinal adenocarcinoma	2b	X	low	no	yes	no	0	1-10	-	+	+	+/-	-	-	+	+	-	No
UPN_425	Male	80	Deceased	812	Biliary adenocarinoma	2	X	low	no	no	no	0	<1	-	WT	+	-	-	-	+	-	-	No
UPN_426	Male	69	Deceased	680	Intestinal adenocarcinoma	2	X	low	yes	no	no	0	<1	-	WT	+	+	+	+	+/-	+/-	-	No
UPN_427	Female	78	Deceased	4077	Intestinal adenocarcinoma	2a	X	low	no	no	no	1	<1	-	0	+	+/-	+/-	-	+	+/-	-	No
UPN_428	Female	53	Deceased	1649	Biliary adenocarinoma	3	1	low	no	no	no	0	<1	-	WT	+	+/-	-	-	+	-	-	No
UPN_429	Female	60	Deceased	1386	Intestinal adenocarcinoma	3	X	high	no	no	yes	0	<1	-	+	-	+	-	-	+	+/-	-	No
UPN_430	Male	51	Deceased	420	Intestinal adenocarcinoma	3	X	low	no	no	yes	1	<1	-	WT	+/-	+/-	-	-	+/-	+	-	No
UPN_431	Female	71	Alive	599	Biliary adenocarinoma	2	0	low	no	no	yes	1	<1	-	WT	+	-	+/-	+/-	+	-	-	Yes
UPN_432	Female	71	Alive	763	Intestinal adenocarcinoma	2	X	low	no	no	yes	0	<1	-	WT	+	+/-	+	-	+	+	-	No
UPN_433	Female	67	Alive	1113	Biliary adenocarinoma	2	0	low	no	no	no	NA	<1	-	WT	NA	NA	NA	-	NA	-	-	No
UPN_434	Female	71	Alive	1229	Biliary adenocarinoma	2	0	low	no	no	no	0	<1	-	WT	+/-	-	-	+/-	+	-	-	Yes
UPN_435	Female	75	Deceased	801	Biliary adenocarinoma	2b	X	low	no	no	no	1	<1	-	WT	+	+/-	-	-	+	-	-	No
UPN_436	Female	74	Alive	2077	Biliary adenocarinoma	2b	0	low	yes	yes	no	0	<1	-	WT	+	-	+/-	-	-	-	-	No
UPN_437	Female	65	Deceased	278	Biliary adenocarinoma	2b	0	low	no	no	no	0	<1	-	WT	+	-	-	-	+	-	-	No
UPN_438	Female	64	Deceased	286	Biliary adenocarinoma	2	X	high	yes	yes	yes	0	<1	-	WT	+	-	-	-	+	-	-	No
UPN_439	Female	82	Deceased	236	Intestinal adenocarcinoma	1b	X	low	no	no	no	NA	NA	-	+	NA	NA	NA	NA	NA	NA	-	No
UPN_440	Male	78	Deceased	172	Biliary adenocarinoma	2b	X	high	no	yes	no	0	<1	-	WT	+	-	+/-	-	+	-	-	No
UPN_441	Female	68	Deceased	637	Intestinal adenocarcinoma	1b	X	low	no	no	no	1	<1	-	0	+	-	-	-	+	+/-	-	No
UPN_442	Male	73	Deceased	16	Intestinal adenocarcinoma	2a	X	low	no	no	no	0	<1	-	WT	+	+/-	-	+/-	+/-	+	-	No
UPN_443	Male	63	Alive	2916	Signet ring cell/diffuse/undifferentiated carcinoma	2	X	high	yes	yes	no	0	<1	-	WT	+	+/-, -	-	-	+	-	-, +	No
UPN_444	Female	58	Alive	3210	Intestinal adenocarcinoma	1b	X	low	no	no	no	1	<1	-	WT	+/-	+/-	-	-	+	+	-	No
UPN_445	Female	57	Deceased	185	Squamous/adenosquamous carcinoma	2	X	high	no	no	no	0	<1	-	WT	+/-	-	+/-	-	+	-	+	No
UPN_446	Female	64	Deceased	427	Biliary adenocarinoma	2a	X	low	no	no	yes	0	<1	-	+	+	-	-	-	+	-	-	No
UPN_447	Male	72	Deceased	111	Biliary adenocarinoma	2	X	low	no	no	no	0	<1	-	0	+	-	-	-	+	-	-	No
UPN_448	Female	89	Deceased	818	Intestinal adenocarcinoma	2	X	low	no	no	no	2	<1	-	WT	-	-	+/-	-	+/-	+	-	No
UPN_449	Female	56	Alive	4716	Biliary adenocarinoma	2a	X	low	no	no	no	3	<1	-	WT	+	-	+/-	+/-	+	+	-	No
UPN_450	Female	69	Deceased	359	Biliary adenocarinoma	2	X	high	yes	no	no	0	<1	-	0	+	-	+/-	-	+	-	-	No
UPN_451	Female	56	Deceased	392	Biliary adenocarinoma	2	X	low	no	no	no	1	<1	-	WT	+	+/-	+/-	+/-	+	-	-	No
UPN_452	Male	77	Deceased	143	Biliary adenocarinoma	3	X	low	no	no	no	1	<1	-	WT	+	-	-	-	+	-	-	No
UPN_453	Male	78	Deceased	72	Carcinosarcoma/sarcoma	2a	X	high	no	no	no	0	<1	-	0	-	-	-	-	-	-	-	No
UPN_454	Female	69	Alive	5198	Biliary adenocarinoma	2a	X	high	no	no	no	1	<1	-	+	+	-	-	-	-	+/-	-	No
UPN_455	Male	76	Deceased	2230	Biliary adenocarinoma	2	X	low	no	no	no	1	<1	-	+	+	-	-	+/-	+	-	-	No
UPN_456	Female	78	Deceased	1525	Biliary adenocarinoma	2a	X	low	no	no	no	0	<1	-	+	+	+/-	+/-	-	+	+/-	-	No
UPN_457	Male	68	Deceased	88	Squamous/adenosquamous carcinoma	2	X	high	no	no	no	1	<1	-	WT	+	-	+	-	+	-	Majority +	No
UPN_458	Female	84	Deceased	236	Biliary adenocarinoma	3	X	low	no	no	no	0	<1	-	+	+	-	+	+	+	-	-	No
UPN_459	Female	67	Deceased	134	Biliary adenocarinoma	3	X	high	no	no	yes	1	<1	-	WT	+	-	+/-	+/-	+	-	-	No
UPN_460	Male	90	Deceased	634	Intestinal adenocarcinoma	2a	X	low	no	no	no	0	<1	-	WT	+	+/-	+/-	+/-	+	-	-	No
UPN_461	Female	58	Deceased	824	Biliary adenocarinoma	2	X	low	no	no	no	1	<1	-	WT	+	-	+	+/-	+	-	-	No
UPN_462	Male	77	Deceased	168	Biliary adenocarinoma	2	X	high	no	no	no	0	<1	-	WT	+	-	-	-	+	-	-	No
UPN_463	Female	89	Deceased	247	Intestinal adenocarcinoma	3	X	low	no	no	no	1	<1	-	0	+	+/-	-	-	+	+/-	-	No
UPN_464	Female	76	Deceased	84	Biliary adenocarinoma	2	X	low	no	no	no	0	<1	-	+	+	-	+	+	+	-	-	No
UPN_465	Female	62	Deceased	8	Biliary adenocarinoma	4	X	low	yes	yes	no	1	<1	-	WT	+	-	-	-	+	+	-	No
UPN_466	Female	82	Deceased	911	Biliary adenocarinoma	2a	X	low	no	no	no	0	<1	-	WT	+	-	-	+/-	+/-	-	-	No
UPN_467	Female	68	Alive	6005	Biliary adenocarinoma	3	X	high	no	no	no	0	11-50	-	+	+	-	-	-	+	-	Focally +	No
UPN_468	Male	79	Deceased	11	Biliary adenocarinoma	2a	X	high	yes	yes	no	0	<1	-	WT	+	-	+	-	+	-	-	No
UPN_469	Male	72	Deceased	4	Biliary adenocarinoma	2b	X	low	no	no	yes	1	<1	-	WT	+	-	+	+	+	-	-	No
UPN_470	Female	77	Deceased	604	Biliary adenocarinoma	2a	X	low	no	no	no	0	<1	-	WT	+	-	-	+/-	+	+/-	-	No
UPN_471	Female	78	Deceased	155	Biliary adenocarinoma	2a	X	low	no	yes	yes	1	<1	-	+	+	+/-	+	+	+	-	-	No
UPN_472	Female	71	Deceased	335	Biliary adenocarinoma	3	X	high	no	yes	yes	0	1-10	-	+	-	-	-	+/-	+	-	-	No
UPN_473	Female	70	Alive	1873	Biliary adenocarinoma	3	X	low	no	yes	yes	NA	NA	-	WT	+	NA	NA	NA	NA	NA	-	No
UPN_474	Female	44	Deceased	132	Biliary adenocarinoma	1b	X	low	no	no	no	2	<1	-	WT	+	-	+	+	+	-	-	No
UPN_475	Female	79	Deceased	884	Intestinal adenocarcinoma	2a	1	low	no	yes	no	3	<1	-	0	+	-	-	-	+	+	-	No
UPN_476	Male	77	Deceased	1211	Biliary adenocarinoma	3	X	low	no	no	no	3	<1	-	+	+	-	+/-	-	+	+	-	No
UPN_477	Female	57	Alive	2427	Biliary adenocarinoma	1b	X	low	no	no	no	2	<1	-	+	+	-	-	+/-	+	-	-	No
UPN_478	Female	52	Deceased	2116	Biliary adenocarinoma	2a	1	low	no	no	no	0	<1	-	WT	+	+/-	+	+/-	+	-	-	No
UPN_479	Female	78	Deceased	642	Biliary adenocarinoma	2b	X	low	no	no	yes	1	<1	-	WT	+	+/-	+	+/-	+	+/-	-	No
UPN_480	Male	78	Deceased	165	Biliary adenocarinoma	2b	X	high	yes	no	yes	0	<1	-	WT	+	-	-	-	+	-	-	No
UPN_481	Male	49	Alive	4922	Squamous/adenosquamous carcinoma	2	0	low	no	no	no	2	<1	-	+	+	-	+/-	-	+	-	+	No
UPN_482	Female	70	Deceased	347	Biliary adenocarinoma	3	X	low	no	yes	yes	0	<1	-	WT	+	-	+	-	+	+	-	No
UPN_483	Female	74	Deceased	77	Biliary adenocarinoma	3	X	high	no	no	no	0	<1	-	0	+	-	-	-	+	-	-	No
UPN_484	Male	72	Alive	972	Biliary adenocarinoma	3	0	high	yes	yes	yes	0	<1	-	WT	+	+/-	-	-	+	-	-	Yes
UPN_485	Female	84	Deceased	14	Biliary adenocarinoma	4	1	low	yes	yes	yes	1	1-10	-	WT	+	-	+/-	-	+	-	-	Yes
UPN_486	Female	87	Alive	1503	Biliary adenocarinoma	2a	0	high	yes	yes	yes	0	<1	-	WT	+	-	-	-	+	-	-	No
UPN_487	Female	82	Alive	1566	Biliary adenocarinoma	1b	0	low	no	yes	no	0	<1	-	WT	+	-	+	-	+	-	-	No
UPN_488	Female	76	Deceased	145	Biliary adenocarinoma	3	X	high	yes	yes	yes	0	<1	-	WT	+/-	-	-	+/-	+	-	-	No
UPN_489	Female	70	Deceased	427	Biliary adenocarinoma	3	X	high	yes	yes	yes	0	11-50	-	WT	+	+/-	+	+/-	+	-	-	No
UPN_490	Female	55	Deceased	1163	Biliary adenocarinoma	2b	0	low	yes	yes	yes	2	<1	-	WT	+	-	+/-	-	+	-	-	No
UPN_491	Male	64	Deceased	188	Squamous/adenosquamous carcinoma	2a	1	high	yes	yes	no	1	<1	-	+	+	-	-	-	+	+	-	No
UPN_492	Female	76	Deceased	376	Biliary adenocarinoma	3	X	high	yes	yes	yes	3	<1	-	0	+	+	+	+/-	+	+/-	-	No
UPN_493	Female	74	Deceased	605	Biliary adenocarinoma	2	X	low	yes	no	no	1	<1	-	0	+	-	-	+/-	+	-	-	No
UPN_494	Female	44	Alive	3080	Biliary adenocarinoma	2a	1	low	yes	yes	no	1	<1	-	WT	+	+	+/-	+	+	+/-	-	No
UPN_495	Female	47	Deceased	2555	Biliary adenocarinoma	2b	X	low	no	yes	no	0	1-10	-	WT	+	-	-	-	+/-	-	-	No
UPN_496	Female	83	Deceased	324	Biliary adenocarinoma	2	X	low	no	no	yes	2	<1	-	WT	+	-	+/-	-	+	+/-	-	No
UPN_497	Female	55	Deceased	792	Biliary adenocarinoma	2a	0	low	yes	no	no	0	<1	-	+	+	-	+	-	+/-	-	-	No
UPN_498	Female	48	Alive	3207	Squamous/adenosquamous carcinoma	2	X	high	yes	no	no	0	<1	-	WT	+	-	+/-	-	+	+	+	No
UPN_499	Female	78	Deceased	41	Squamous/adenosquamous carcinoma	2a	X	high	yes	no	no	0	<1	-	WT	+	-	+/-	-	+	-	+	No
UPN_500	Female	67	Deceased	1766	Biliary adenocarinoma	2b	X	low	no	no	no	1	<1	-	WT	+	-	-	-	+	-	-	No
UPN_501	Male	75	Deceased	550	Intestinal adenocarcinoma	2b	X	high	yes	yes	no	0	<1	-	WT	+	+	-	-	NA	+	-	Yes
UPN_502	Female	86	Deceased	18	Biliary adenocarinoma	3	1	high	yes	yes	yes	1	<1	-	WT	+/-	-	+	+/-	+	+/-	-	No
UPN_503	Male	75	Deceased	2677	Intestinal adenocarcinoma	2a	X	low	no	yes	no	3	<1	-	+	+	-	+/-	+/-	+/-	+	-	No
UPN_504	Female	83	Deceased	863	Biliary adenocarinoma	2a	X	high	no	no	no	0	<1	-	WT	+	-	+/-	+/-	+	-	-	No
UPN_505	Female	61	Deceased	334	Biliary adenocarinoma	2a	X	low	yes	yes	no	1	<1	-	0	+	-	+/-	+	+	-	-	No
UPN_506	Female	60	Deceased	311	Biliary adenocarinoma	2a	X	low	yes	yes	no	0	<1	-	NA	+	-	+	-	+	-	-	No
UPN_507	Female	54	Deceased	450	Biliary adenocarinoma	2a	X	high	yes	yes	no	1	<1	-	+	+	-	+/-	-	+	-	-	No
UPN_508	Female	70	Deceased	69	Biliary adenocarinoma	2b	X	low	no	no	no	3	<1	-	WT	+	+/-	+/-	-	+	-	-	No
UPN_509	Female	63	Deceased	512	Biliary adenocarinoma	2b	X	high	yes	yes	yes	0	<1	-	+	+	-	+/-	-	+/-	-	-	No
UPN_510	Male	50	Deceased	1005	Biliary adenocarinoma	1b	X	low	no	no	no	0	<1	-	WT	+	-	+	+	+	-	-	No
UPN_511	Female	65	Deceased	329	Biliary adenocarinoma	2b	1	high	yes	yes	yes	1	<1	-	+	+	-	-	+	+	-	-	No
UPN_512	Male	71	Deceased	187	Intestinal adenocarcinoma	2b	X	low	yes	no	no	0	<1	-	0	+	+/-	-	-	-	+	-	No
UPN_513	Female	79	Deceased	967	Biliary adenocarinoma	2b	1	high	yes	yes	no	1	1-10	-	+	+/-	-	-	-	-	-	-	Yes
UPN_514	Male	66	0	695	Biliary adenocarinoma	2b	0	low	yes	no	no	3	<1	-	WT	NA	-	+/-	-	+	+/-	-	Yes
UPN_515	Female	70	Deceased	84	Biliary adenocarinoma	2b	1	high	yes	yes	no	0	>50	-	+	+	-	-	-	+	-	-	Yes
UPN_516	Female	62	Deceased	387	Biliary adenocarinoma	3	X	high	yes	yes	yes	0	<1	-	WT	+	-	-	+/-	+	-	-	Yes
UPN_517	Female	59	Alive	900	Intestinal adenocarcinoma	2a	X	low	no	no	no	1	1-10	-	0	+	+/-	-	+/-	+	-	-	Yes
UPN_518	Female	89	Deceased	4	Biliary adenocarinoma	3	X	low	no	no	no	1	1-10	-	WT	+	+/-	+	-	+	-	-	No
UPN_519	Female	79	Deceased	1359	Biliary adenocarinoma	2	X	low	no	no	no	0	<1	-	+	+	-	-	+/-	+	+	-	No
UPN_520	Male	79	Alive	928	Biliary adenocarinoma	2	X	high	yes	yes	yes	0	11-50	-	+	+	-	-	-	+	-	-	Yes
UPN_521	Female	62	Deceased	1146	Biliary adenocarinoma	2	X	low	no	no	yes	0	<1	-	WT	+	-	-	-	+	-	-	No
UPN_522	Female	78	Deceased	309	Intestinal adenocarcinoma	2b	X	high	no	no	no	0	<1	-	WT	+	+	+	+/-	+	-	-	No
UPN_523	Female	68	Deceased	492	Biliary adenocarinoma	2b	X	low	no	yes	yes	1	<1	-	WT	+	-	+/-	+/-	+	+	Focally +	No
UPN_524	Male	63	Deceased	247	Biliary adenocarinoma	2b	X	low	no	yes	yes	0	<1	-	+	+	-	-	-	+	-	-	No
UPN_525	Male	60	Deceased	738	Biliary adenocarinoma	2a	X	low	no	yes	no	0	<1	-	WT	+	-	+/-	+/-	+	+	-	No
UPN_526	Female	53	Deceased	389	Biliary adenocarinoma	2a	1	high	no	yes	yes	1	<1	-	+	+	-	-	-	+	-	-	No
UPN_527	Male	74	Deceased	4	Biliary adenocarinoma	3	X	high	no	yes	yes	0	1-10	-	+	+	-	-	-	+	-	-	No
UPN_528	Female	74	Deceased	18	Biliary adenocarinoma	2a	X	high	no	no	yes	0	<1	-	+	+	+/-	-	-	+	+	-	No
UPN_529	Female	83	Deceased	30	Intestinal adenocarcinoma	2a	X	low	no	no	no	1	<1	-	0	+	+/-	-	-	-	+/-	-	No
UPN_530	Male	72	Deceased	317	Biliary adenocarinoma	2a	X	high	no	yes	no	0	1-10	-	WT	+	-	-	-	+	-	-	No
UPN_531	Male	77	Deceased	273	Biliary adenocarinoma	3	X	high	yes	yes	yes	1	<1	-	0	+	-	+	+/-	+	-	-	No
UPN_532	Male	52	Alive	2022	Biliary adenocarinoma	2	X	low	no	no	no	1	<1	-	WT	+	-	+/-	+/-	+/-	+	-	No
UPN_533	Female	85	Deceased	156	Biliary adenocarinoma	2	X	high	no	yes	no	0	1-10	-	+	+	+	+	+	+	-	-	No
UPN_534	Female	60	Deceased	169	Biliary adenocarinoma	3	1	high	yes	yes	yes	3	<1	-	0	+	-	+/-	-	+	-	-	Yes
UPN_535	Male	75	Alive	1698	Biliary adenocarinoma	1b	0	low	no	yes	no	0	<1	-	WT	+	-	-	-	+	-	-	No
UPN_536	Female	69	Deceased	197	Biliary adenocarinoma	3	0	low	yes	yes	no	1	<1	-	+	+	-	-	-	+/-	+	-	Yes
UPN_537	Female	78	Deceased	151	Biliary adenocarinoma	2	X	low	no	yes	no	1	<1	-	WT	+	-	+	+	+	-	-	No
UPN_538	Female	83	Deceased	2088	Intestinal adenocarcinoma	2	X	low	no	yes	no	1	<1	-	WT	+	+/-	+	+	+	-	-	No
UPN_539	Female	67	Alive	2906	Biliary adenocarinoma	2	1	low	yes	yes	yes	1	<1	-	+	+	-	-	+/-	+	-	-	No
UPN_540	Female	63	Deceased	65	Biliary adenocarinoma	2	1	low	yes	yes	yes	0	<1	-	+	+	-	+	-	+	-	-	No
UPN_541	Female	76	Deceased	254	Intestinal adenocarcinoma	2	X	high	no	yes	no	2	<1	-	WT	+	+/-	-	-	+/-	+	-	No
UPN_542	Female	84	Deceased	323	Intestinal adenocarcinoma	2	X	low	yes	yes	yes	1	<1	-	+	+	-	-	-	+	+	-	No
UPN_543	Female	68	Deceased	289	Intestinal adenocarcinoma	3	0	high	no	yes	yes	0	<1	-	WT	+	+	-	-	-	+/-	-	No
UPN_544	Female	77	Alive	4461	Biliary adenocarinoma	2	0	high	no	yes	no	1	<1	-	+	+	-	+/-	+	+	-	-	No
UPN_545	Female	78	Deceased	998	Intestinal adenocarcinoma	2	X	low	no	yes	no	1	<1	-	WT	+	+/-	-	-	+	+	-	No
UPN_546	Male	44	Deceased	461	Biliary adenocarinoma	3	X	low	yes	yes	no	0	<1	-	WT	+	-	+	+	+	-	-	No
UPN_547	Female	68	Alive	5080	Intestinal adenocarcinoma	2	X	low	no	yes	no	1	<1	-	WT	+	+	+	+/-	+	-	-	No
UPN_548	Female	71	Alive	5346	Biliary adenocarinoma	2	0	low	no	yes	no	1	<1	-	WT	+	+/-	+/-	+/-	+	-	-	No
UPN_549	Male	57	Deceased	1200	Biliary adenocarinoma	2	1	high	yes	yes	no	1	<1	-	+	+	-	+/-	-	+	-	Partly +	No
UPN_550	Female	75	Deceased	667	Intestinal adenocarcinoma	2b	X	low	no	no	no	0	<1	-	0	+/-	-	-	-	+/-	-	-	Yes
UPN_551	Female	93	Deceased	68	Biliary adenocarinoma	3	X	high	yes	no	no	0	11-50	-	WT	+	-	-	-	+	-	-	No
UPN_552	Female	55	Deceased	192	Signet ring cell/diffuse/undifferentiated carcinoma	3	X	high	no	yes	yes	NA	NA	-	WT	NA	NA	+/-	NA	NA	-	-	No
UPN_553	Female	77	Deceased	792	Biliary adenocarinoma	2a	X	low	no	yes	no	0	<1	-	+	+	-	+	-	+	-	-	No
UPN_554	Female	56	Deceased	262	Biliary adenocarinoma	2b	X	low	yes	yes	yes	NA	NA	NA	WT	NA	NA	NA	NA	+/-	NA	-	No
UPN_555	Female	53	Deceased	126	Intestinal adenocarcinoma	3	1	low	yes	yes	yes	0	<1	-	WT	+	+/-	-	+/-	+	+	-	No
UPN_556	Male	69	Deceased	157	Biliary adenocarinoma	3	X	low	yes	yes	yes	0	<1	-	+	+	-	+	-	+	-	Partly +	No
UPN_557	Female	83	Deceased	51	Biliary adenocarinoma	3	X	high	no	yes	no	1	<1	-	WT	+	-	+	+	+	+/-	Partly +	No
UPN_558	Male	45	Deceased	245	Biliary adenocarinoma	3	1	low	no	yes	yes	0	<1	-	WT	+	-	+	+	+	-	-	Yes
UPN_559	Female	69	Deceased	299	Intestinal adenocarcinoma	3	0	low	no	yes	no	3	<1	-	+	+	+/-	+/-	-	+	+	-	No
UPN_560	Female	65	Deceased	289	Squamous/adenosquamous carcinoma	3	X	high	yes	yes	no	0	11-50	-	WT	+	-	-	-	+	-	+	No
UPN_561	Female	81	Deceased	2371	Biliary adenocarinoma	2a	X	low	no	no	no	0	<1	-	+	+	-	-	-	+	-	-	No
UPN_562	Female	65	Deceased	309	Intestinal adenocarcinoma	3	X	high	no	yes	yes	1	<1	-	+	+	+	+/-	-	+	+	-	Yes
UPN_563	Female	68	Deceased	291	Biliary adenocarinoma	3	X	low	yes	yes	no	2	<1	-	WT	+	-	+/-	-	+	-	-	No
UPN_564	Female	66	Deceased	301	Biliary adenocarinoma	2	X	low	no	yes	no	1	<1	-	WT	+	-	+	+	+	-	-	No
UPN_565	Male	74	Deceased	16	Biliary adenocarinoma	2a	0	low	no	no	no	0	<1	-	WT	+	-	+/-	-	+	-	-	No
UPN_566	Female	48	Alive	2527	Biliary adenocarinoma	1b	X	low	no	no	no	NA	NA	-	+	NA	NA	NA	NA	NA	NA	-	No
UPN_567	Female	83	Deceased	98	Biliary adenocarinoma	2a	X	high	no	no	no	0	<1	-	WT	+/-	-	-	-	+	-	-	No
UPN_568	Female	71	Deceased	361	Biliary adenocarinoma	3	X	low	no	no	no	0	<1	-	+	+	-	-	+	+	-	-	No
UPN_569	Female	65	Deceased	1022	Biliary adenocarinoma	2b	X	low	no	no	no	1	1-10	-	0	+	-	+/-	-	+/-	+/-	-	No
UPN_570	Female	76	Alive	3375	Biliary adenocarinoma	2a	X	low	no	no	no	0	<1	-	WT	+	-	+	+/-	+	-	-	No
UPN_571	Female	63	Deceased	98	Squamous/adenosquamous carcinoma	3	X	high	no	no	no	0	<1	-	WT	+	-	-	-	+	-	+	No
UPN_572	Female	93	Alive	1107	Biliary adenocarinoma	4	X	low	yes	yes	yes	0	<1	-	+	+	-	-	+	-	-	-	Yes
UPN_573	Female	77	Alive	1303	Biliary adenocarinoma	2b	X	high	yes	yes	yes	1	11-50	-	+	+	-	-	-	+	-	-	Yes
UPN_574	Female	61	Alive	1814	Intestinal adenocarcinoma	2a	1	low	yes	yes	no	0	<1	-	WT	+	+/-	-	-	+	-	-	No
UPN_575	Female	66	Deceased	455	Intestinal adenocarcinoma	2b	X	high	no	yes	no	0	<1	-	WT	+	+	-	-	-	+	-	Yes
UPN_576	Male	69	Alive	1071	Signet ring cell/diffuse/undifferentiated carcinoma	2b	1	high	no	yes	no	1	1-10	-	0	+	-	+	+	+	-	-	Yes
UPN_577	Female	77	Alive	445	Biliary adenocarinoma	2b	1	high	no	yes	no	0	<1	-	WT	-	-	-	-	+/-	-	-	Yes
UPN_578	Female	58	Alive	658	Biliary adenocarinoma	3	1	high	no	yes	yes	3	<1	-	+	+	-	+/-	-	+	+	-	Yes
UPN_579	Female	76	Alive	781	Biliary adenocarinoma	2	0	low	no	yes	yes	1	<1	-	WT	+	-	+/-	+	+	-	-	Yes
UPN_580	Female	57	Deceased	146	Biliary adenocarinoma	2a	X	low	yes	no	yes	1	<1	-	WT	+	-	-	-	+	+	-	Yes
UPN_581	Female	81	Deceased	1064	Biliary adenocarinoma	1b	0	high	no	no	no	3	<1	-	0	+	-	-	-	+	-	-	No
UPN_582	Female	63	Alive	1818	Biliary adenocarinoma	2	X	low	no	no	no	1	1-10	-	+	+	-	-	+/-	+	-	-	No
UPN_583	Female	90	Deceased	210	Biliary adenocarinoma	2a	X	high	no	yes	no	0	<1	-	WT	+	-	-	-	+/-	-	-	No
UPN_584	Female	80	Alive	2441	Biliary adenocarinoma	2	X	low	no	yes	no	3	<1	-	+	+	-	-	-	+	+	-	No
UPN_585	Female	75	Deceased	1432	Biliary adenocarinoma	2	X	high	no	yes	no	0	<1	-	WT	+	+	+	+/-	+	+/-	-	No
UPN_586	Female	60	Deceased	286	Biliary adenocarinoma	3	X	high	no	yes	yes	2	<1	-	WT	+	+/-	+	+/-	+	-	-	No
UPN_587	Male	70	Deceased	117	Biliary adenocarinoma	3	X	high	no	no	no	0	<1	-	+	+	-	+	-	+	-	-	No
UPN_588	Male	77	Deceased	108	Biliary adenocarinoma	2	X	high	yes	yes	no	1	<1	-	WT	+/-	-	-	+/-	+	-	-	No
UPN_589	Female	80	Deceased	77	Squamous/adenosquamous carcinoma	3	X	high	yes	no	yes	0	<1	-	WT	+	-	+/-	-	+	-	+	No
UPN_590	Male	52	Deceased	908	Biliary adenocarinoma	3	1	low	yes	yes	yes	0	<1	-	WT	+	-	+	+/-	+	-	-	No
UPN_591	Male	41	Deceased	529	Biliary adenocarinoma	3	X	high	no	no	no	0	<1	-	0	+	-	+/-	+	+	-	-	No
UPN_592	Female	71	Deceased	2029	Biliary adenocarinoma	2b	1	low	no	no	no	0	<1	-	WT	+	-	+	+/-	+	-	-	No
UPN_593	Female	68	Deceased	137	Biliary adenocarinoma	3	X	high	yes	yes	yes	0	<1	-	0	+	-	-	-	+	-	+	No
UPN_594	Female	50	Deceased	944	Biliary adenocarinoma	3	X	high	no	no	yes	0	<1	-	+	+	-	-	-	+	-	-	No
UPN_595	Female	72	Deceased	340	Intestinal adenocarcinoma	1a	X	low	no	no	no	1	<1	-	WT	+	+	+/-	+/-	+	+/-	-	No
UPN_596	Female	72	Deceased	1834	Biliary adenocarinoma	2b	0	low	no	yes	yes	0	<1	-	WT	+	-	-	-	+	-	-	No
UPN_597	Female	43	Deceased	61	Signet ring cell/diffuse/undifferentiated carcinoma	3	X	high	yes	yes	yes	0	1-10	-	+	+	-	-	-	+/-	-	-	Yes
UPN_598	Female	74	Deceased	971	Biliary adenocarinoma	3	X	low	no	yes	yes	1	<1	-	+	+	-	+	+/-	+	-	-	No
UPN_599	Male	55	Deceased	10	Squamous/adenosquamous carcinoma	3	X	high	yes	no	yes	1	<1	-	WT	+	-	+/-	-	+	+	+	No
UPN_600	Female	63	Deceased	21	Squamous/adenosquamous carcinoma	3	1	high	no	no	no	3	<1	-	WT	-	-	-	-	+	-	+	No
UPN_601	Female	48	Deceased	430	Biliary adenocarinoma	3	X	high	NA	NA	NA	1	1-10	-	WT	+	-	-	-	+/-	-	-	No
UPN_602	Female	79	Deceased	4890	Intestinal adenocarcinoma	2	0	low	no	no	no	1	<1	-	WT	+	+/-	-	-	+	-	-	No
UPN_603	Female	90	Deceased	476	Signet ring cell/diffuse/undifferentiated carcinoma	2b	X	high	no	yes	no	0	<1	-	+	+	-	-	-	-	+/-	-	No
UPN_604	Female	72	Deceased	101	Biliary adenocarinoma	2	X	high	no	yes	no	0	1-10	-	+	+	-	-	-	+	-	-	No
UPN_605	Female	83	Deceased	575	Biliary adenocarinoma	1b	1	high	no	no	no	0	11-50	-	WT	+	-	+	+/-	+	-	-	No
UPN_606	Female	60	Deceased	121	Biliary adenocarinoma	3	1	low	yes	yes	yes	NA	NA	NA	NA	NA	NA	NA	NA	NA	NA	NA	Yes
UPN_607	Male	73	Deceased	182	Biliary adenocarinoma	3	0	low	yes	yes	yes	NA	NA	NA	NA	NA	NA	NA	NA	NA	NA	NA	Yes
UPN_608	Female	71	Deceased	397	Biliary adenocarinoma	3	1	low	yes	yes	yes	NA	NA	NA	NA	NA	NA	NA	NA	NA	NA	NA	Yes
UPN_609	Female	64	Deceased	787	Squamous/adenosquamous carcinoma	2b	0	high	no	no	yes	NA	NA	NA	NA	NA	NA	NA	NA	NA	NA	NA	Yes
UPN_610	Female	42	Alive	839	Biliary adenocarinoma	2	0	low	no	no	no	3	<1	-	+	+	-	-	-	+/-	+/-	-	No
UPN_611	Male	82	Deceased	872	Biliary adenocarinoma	2	0	low	no	no	no	3	<1	-	+	+	-	-	+/-	-	+/-	-	No
UPN_612	Female	66	Alive	1113	Intestinal adenocarcinoma	2a	0	low	no	no	no	1	1-10	-	+	+	-	-	-	+	+	-	No
UPN_613	Female	85	Deceased	370	Intestinal adenocarcinoma	2b	X	low	yes	yes	no	0	<1	-	WT	+	+/-	+/-	+/-	+	+/-	-	No
UPN_614	Female	64	Deceased	280	Biliary adenocarinoma	2b	X	low	no	no	no	3	<1	-	WT	+	+/-	-	+/-	+	-	-	No
UPN_615	Male	57	Deceased	867	Biliary adenocarinoma	3	1	high	no	yes	yes	0	<1	-	+	+	-	+	-	+	-	-	No
UPN_616	Female	71	Alive	1365	Biliary adenocarinoma	2b	X	low	no	no	no	2	11-50	-	WT	+	-	-	+/-	+	-	-	No
UPN_617	Male	64	Deceased	199	Biliary adenocarinoma	3	X	high	no	yes	yes	1	11-50	-	WT	+	-	-	-	+	+/-	-	No
UPN_618	Male	81	Deceased	469	Biliary adenocarinoma	2b	X	low	no	yes	no	3	<1	-	+	+	-	+/-	+/-	+	-	-	No
UPN_619	Female	69	Deceased	468	Intestinal adenocarcinoma	3	X	high	no	yes	yes	1	<1	-	0	+	+	-	-	+/-	+	-	No
UPN_620	Female	65	Deceased	762	Intestinal adenocarcinoma	3	X	low	no	yes	no	1	<1	-	WT	+	+/-	+/-	-	+/-	+	-	No
UPN_621	Male	89	Deceased	664	Biliary adenocarinoma	1b	X	low	no	no	no	1	<1	-	WT	+	-	+	+/-	+	-	-	No
UPN_622	Female	48	Deceased	660	Biliary adenocarinoma	3	1	high	no	no	yes	0	<1	-	WT	+	-	+/-	-	+	+	-	No
UPN_623	Female	88	Deceased	4	Intestinal adenocarcinoma	3	X	high	no	no	no	0	1-10	-	WT	+	-	+/-	-	+	+	-	No
UPN_624	Male	68	Deceased	820	Biliary adenocarinoma	2b	0	low	no	yes	no	1	<1	-	WT	+	-	-	-	+	-	-	No
UPN_625	Female	56	Alive	2428	Intestinal adenocarcinoma	1a	0	low	no	no	no	1	<1	-	WT	+	+/-	+	+/-	+	+/-	-	No
UPN_626	Female	72	Deceased	129	Biliary adenocarinoma	2a	X	high	yes	yes	yes	NA	<1	-	+	+	NA	NA	NA	+	-	-	No
UPN_627	Female	60	Alive	3931	Biliary adenocarinoma	1b	X	low	no	no	no	1	<1	-	WT	+	-	-	+/-	+	-	-	No
UPN_628	Female	82	Deceased	107	Intestinal adenocarcinoma	2a	X	low	yes	yes	yes	0	<1	-	+	+	-	-	-	+	+	-	No
UPN_629	Female	80	Deceased	301	Biliary adenocarinoma	2b	X	high	yes	yes	yes	0	<1	-	+	+	+/-	+/-	+	+/-	-	-	No
UPN_630	Male	71	Deceased	81	Biliary adenocarinoma	2a	X	low	yes	yes	yes	0	<1	-	WT	NA	NA	NA	NA	+	-	-	No
UPN_631	Female	57	Deceased	483	Biliary adenocarinoma	2a	X	high	no	yes	no	0	<1	-	WT	+	-	-	-	+	-	-	No
UPN_632	Female	75	Deceased	2	Biliary adenocarinoma	2a	X	high	no	yes	no	3	<1	-	+	+	-	-	-	-	+	-	No
UPN_633	Female	60	Deceased	509	Biliary adenocarinoma	3	1	high	no	yes	yes	0	1-10	-	WT	+	-	+/-	-	+	-	-	No
UPN_634	Female	76	Deceased	200	Biliary adenocarinoma	2b	1	high	yes	yes	no	0	<1	-	WT	+	-	-	-	-	+/-	-	Yes
UPN_635	Female	76	Deceased	128	Signet ring cell/diffuse/undifferentiated carcinoma	2b	X	high	no	no	no	0	<1	-	+	+	-	+	-	+/-	-	-	No
UPN_636	Female	80	Deceased	316	Biliary adenocarinoma	3	X	high	no	no	yes	3	<1	-	+	+	+	+	+/-	+	+	-	No
UPN_637	Male	73	Deceased	10	Biliary adenocarinoma	3	0	low	yes	yes	yes	1	<1	-	WT	+	-	+	+/-	+	-	-	No
UPN_638	Male	62	Deceased	610	Intestinal adenocarcinoma	3	X	low	no	yes	no	0	<1	-	+	-	+	-	-	+	+/-	-	No
UPN_639	Female	66	Deceased	133	Intestinal adenocarcinoma	2	1	high	yes	yes	yes	2	<1	-	+	+	-	+	-	+	+	-	No
UPN_640	Female	89	Deceased	127	Biliary adenocarinoma	3	X	high	no	yes	no	0	<1	-	+	+	-	+/-	-	+	-	-	Yes
UPN_641	Male	73	Alive	991	Biliary adenocarinoma	2b	1	low	yes	yes	yes	0	<1	-	WT	+	-	+	-	+	-	-	Yes
UPN_642	Male	69	Alive	662	Biliary adenocarinoma	1b	X	low	no	no	no	1	<1	-	WT	+	-	-	-	+	-	-	No

## Sheet: Supplementary Data 2
Supplementary Data 2: TSO500 MSI values, TMB values and QC parameters
	DNA library							RNA library
Guideline lower limit	NA	NA	1	NA	40	150	70	0	9000000	80
Guideline upper limit	NA	NA	NA	NA	NA	NA	NA	93	NA	NA
Sample_ID	Total TMB	Nonsynonymous TMB	Coding region size (Mb)	MSI (%)	Usable MSI sites	Median exon coverage	Median insert size	Median CV gene 500x (%)	Total on target reads	Median insert size
UPN_576_T1	2.349	2.349	1.277	1.67	120	517	108	52.39	18270807	127
UPN_576_T2	2.351	1.567	1.276	2.5	120	491	100	48.99	17857119	111
UPN_607	4.703	3.919	1.276	0.83	120	526	108	69.36	14270398	132
UPN_120	6.347	4.76	1.261	5.83	103	521	137	Not assessed	Not assessed	Not assessed
UPN_550	8.948	7.321	1.229	0	5	190	76	56.91	13800332	118
UPN_558	3.963	3.963	1.262	4.4	91	179	87	56.74	19406717	99
UPN_131	7.508	5.005	0.799	0	8	59	66	66.26	19391016	85
UPN_101	2.366	1.577	1.268	2.56	117	422	96	48.56	18271850	117
UPN_81	6.239	4.27	1.271	0	119	559	118	50.35	18466429	126
UPN_115	10.269	7.899	1.266	2.48	121	406	104	50.55	19934937	123
UPN_572	161.139	140.702	1.272	4.24	118	585	105	58.71	18307977	97
UPN_368	3.159	3.159	1.266	3.28	122	372	97	53.41	19796809	108
UPN_573	9.472	7.893	1.267	3.39	118	359	103	67.39	15172818	117
UPN_364	5.513	3.938	1.27	4.96	121	618	106	50.4	18466351	124
UPN_54	62.066	47.557	1.241	6.67	120	200	68	54.76	16674045	117
UPN_55	4.744	3.953	1.265	3.31	121	250	85	55.79	15811819	101
UPN_50	3.932	3.932	1.272	0.84	119	563	101	51.11	18043701	115
UPN_51	6.297	5.51	1.27	1.06	94	476	101	49.46	14223492	125
UPN_52	1.578	0.789	1.267	2.7	74	404	85	55.03	17339605	108
UPN_53	5.502	3.93	1.272	0	87	653	104	57.02	13547708	149
UPN_56	3.141	1.57	1.273	1.15	87	471	89	56.38	14963164	120
UPN_609	4.737	4.737	1.267	1.15	87	490	105	79.41	12479874	128
UPN_57	7.098	7.098	1.268	0	78	412	94	62.98	15521374	122
UPN_119	14.935	11.791	1.272	1.01	99	531	94	55.43	17534101	124
UPN_366	5.51	4.723	1.27	0.94	106	393	97	111.96	8984231	120
UPN_117	4.734	3.945	1.267	0.93	108	460	96	59.54	13790897	128
UPN_365	2.365	2.365	1.269	2.41	83	265	89	130.31	9270390	97
UPN_118	3.151	3.151	1.27	2.41	101	403	89	55.54	15303275	117
UPN_225	4.728	4.728	1.269	1.1	91	486	85	53.47	13457006	113
UPN_84	10.248	9.46	1.269	0	95	399	97	64.21	12683714	120
UPN_577	6.874	5.892	1.018	0	15	72	82	104.5	10718918	98
UPN_230	3.149	1.574	1.27	1.01	99	275	90	118.51	7991549	99
UPN_83	0.786	0.786	1.272	2.68	112	966	93	70.11	15297876	109
UPN_369	7.895	7.105	1.267	0	110	375	94	95.66	14254163	96
UPN_102	1.577	1.577	1.268	4.65	86	422	101	62.9	14213535	125
UPN_16	3.152	3.152	1.269	0	104	304	90	90.95	12404003	99
UPN_129	3.158	1.579	1.266	2.59	116	344	88	58.93	14439443	121
UPN_228	0	0	1.265	1.98	101	394	100	112.2	8591572	130
UPN_608	3.164	3.164	1.264	0	115	259	97	90.38	10842608	109
UPN_130	3.15	3.15	1.27	2.17	46	488	96	58.08	14432515	123
UPN_484	4.219	3.375	1.185	3.96	101	94	91	100.88	13779863	93
UPN_562	8.657	6.296	1.271	3.92	102	388	96	59.7	14838257	118
UPN_82	5.526	4.736	1.267	4.17	96	258	93	110.71	9008095	111
UPN_641	2.358	1.572	1.272	2.65	113	400	93	90.36	12265452	104
UPN_372	3.932	3.932	1.272	1.72	116	613	99	65.24	12577561	129
UPN_634	4.734	3.945	1.267	0	89	232	75	110.36	9249174	82
UPN_640	10.299	7.13	1.2662	0	70	188	75	81.56	14737333	84
UPN_58	11.818	10.242	1.269	1.77	113	508	101	61.6	17294284	140
UPN_106	6.299	5.511	1.27	1.83	109	714	107	51.08	12020527	119
UPN_19	11.844	8.685	1.266	7.76	116	455	90	47.78	8854648	128
UPN_513	2.369	2.369	1.267	1	100	295	90	45.96	10940838	125
UPN_514	2.375	2.375	1.263	1.14	88	277	99	44.95	12153852	133
UPN_597	6.374	3.984	1.255	1.03	97	190	91	51.14	11805194	111
UPN_606	0	0	0.006	0	0	28	82	Not assessed	Not assessed	Not assessed
UPN_579	5.549	3.171	1.261	4.55	110	242	91	52.35	11308048	106
UPN_107	41.014	28.394	1.268	33.33	81	233	84	58.74	11208285	104
UPN_108	8.676	8.676	1.268	3.96	101	326	93	53.51	10640864	111
UPN_580	3.159	3.159	1.266	5.71	105	421	101	55.16	10423367	115
UPN_20	3.166	1.583	1.263	2.75	109	215	78	65.89	8337574	118
UPN_142	7.706	3.145	1.272	0.89	112	526	94	59.64	10740796	113
UPN_34	7.897	5.528	1.266	4.46	112	358	85	52.97	12157258	118
UPN_22	6.354	6.354	1.259	0	49	198	78	53.03	9747072	115
UPN_38	12.733	8.754	1.257	0	95	199	75	55.9	10034860	100
UPN_515	25.258	20.522	1.267	1.89	106	303	88	56.72	13699097	111
UPN_195	8.658	5.51	1.27	4	100	536	91	50.64	11490340	128
UPN_199	5.537	3.955	1.264	5.05	99	303	91	53.91	11314428	110
UPN_516	4.742	3.951	1.265	0	111	309	89	52.06	11286000	111
UPN_186	2.371	2.371	1.265	1.03	97	218	81	50.29	11816164	113
UPN_517	3.934	3.147	1.271	0.96	104	454	102	45.66	10626333	120
UPN_520	7.097	6.309	1.268	4.31	116	456	99	54.59	11301791	118
UPN_187	10.238	8.663	1.27	1.71	117	472	90	51.14	11384716	114
UPN_189	1.577	1.577	1.268	4.27	117	253	87	57.61	10757718	98
UPN_299	6.297	4.722	1.271	3.28	122	426	93	50.27	11397460	121
UPN_300	7.863	7.077	1.272	11.48	122	629	98	51.91	11595306	114
UPN_132	7.873	7.873	1.27	1.83	109	366	92	47.78	11206143	117
UPN_534	3.939	3.939	1.269	3.48	115	335	92	53.52	11106049	97
UPN_485	5.533	4.742	1.265	4.24	118	271	89	57.53	11938126	105
UPN_373	3.935	3.148	1.271	1.71	117	387	91	52.75	11909062	101
UPN_302	3.958	3.958	1.263	2.52	119	350	89	55.41	11679068	108
UPN_578	4.72	3.93	1.27	1.75	114	436	98	48.36	11186851	114
UPN_431	8.19	8.19	0.61	0	1	51	71	68.48	10264480	102
UPN_329	1.59	1.59	1.26	1.09	92	366	97	50.11	10550516	116
UPN_374	3.14	3.14	1.27	0.83	120	469	97	59.56	10349079	105
UPN_134	21.05	17.22	0.52	0	12	47	62	77.61	11405213	66
UPN_85	3.96	3.17	1.26	1.71	117	466	100	57.73	10616815	109
UPN_434	7.93	7.13	1.26	2.41	83	155	85	54.46	11151381	107
UPN_418	12.63	11.05	1.27	2.54	118	368	96	58.4	10927824	107
UPN_89	11.83	8.68	1.27	4.96	121	553	102	52.76	18969773	121
UPN_135	2.38	2.38	1.26	2.83	106	208	84	67.62	13060614	93
UPN_87	10.24	8.67	1.27	5.13	117	503	100	63	11014535	104
UPN_536	1.59	1.59	1.26	3.74	107	223	81	50.41	10598620	110
UPN_23	42.55	37.04	1.27	50	116	398	91	49.19	5851449	127
UPN_375	6.32	5.53	1.27	2.97	101	278	80	60.76	11633357	103
UPN_344	7.08	5.5	1.27	0.87	115	430	100	58.07	10565021	114
UPN_501	7.09	4.72	1.27	2.61	115	405	93	62.79	11461339	101
UPN_233	1.59	0.79	1.26	0	106	256	82	56.55	14878256	100
UPN_191	5.53	4.74	1.27	0	80	480	84	46.76	11544109	122
UPN_235	7.08	2.36	1.27	2.78	108	442	94	50.18	13020448	109
UPN_136	28.38	23.65	1.27	2.91	103	290	87	56.99	12614465	101
UPN_575	5.52	3.15	1.27	0.9	111	667	112	50.05	11892072	126
Total TMB	Tumor mutational burden
Nonsynonymous TMB	TMB score from non-synonymous variants
Coding region size (Mb)	Coding region in megabases
MSI (%)	Percent of unstable microsatellite sites
Usable MSI sites	Total number of usable microsatellite sites
Median exon coverage	The median fragment coverage of exonic bases in the panel
Median insert size	Median insert size from the sequence reads
Median CV gene 500x (%)	The median of the CV value of target region coverage across all genes with coverage above 500X.
Total on target reads	Total number of reads that map to the target regions

## Sheet: Supplementary Data 3
Supplementary Data 3: Molecular alterations in GBC (variant classes 4 and 5)
Case_ID	Classification	% Neoplastic cells	Monoallelic/Biallelic inactivation of TSG based on relative coverage and VAFs of mutation and surrounding SNPs	Mono/biallelic inactivation explanation	Reads	Variation reads	% Variation	Gene name	Tumour suppressor (TS)/Oncogene (O)/Therapy resistance (R)	Hgvsg (GRCh37/Hg19)	Hgvsc	Hgvsp	COSMIC ID
UPN_534	Class 5	60	Not applicable	Not targetable tumour suppressor (TP53)	354	102	28.8136	TP53	TS	17:g.7578479del	ENST00000269305.8_2.1:c.455del	ENSP00000269305.4:p.Pro152ArgfsTer18	COSM43792;COSM1180849;COSM1180850;COSM1180851;COSM1180852;COSM2744917;COSM4336275;
UPN_186	Class 4	30	Not applicable	Not targetable tumour suppressor (TP53)	223	33	14.7982	TP53	TS	17:g.7577548C>T	ENST00000269305.8_2.1:c.733G>A	ENSP00000269305.4:p.Gly245Ser	COSM6932;COSM121035;COSM121036;COSM121037;COSM1640833;COSM3356965;
UPN_344	Class 5	60	Not applicable	Not targetable tumour suppressor (TP53)	342	126	36.8421	TP53	TS	17:g.7579863del	ENST00000269305.8_4.1:c.52del	ENSP00000269305.4:p.Thr18HisfsTer26	COSM5346944;COSM5346945;COSM5346946;COSM5346947;COSM5346948;COSM5346949;
UPN_187	Class 5	60	Not applicable	Oncogene	466	137	29.3991	PIK3CA	O	3:g.178936091G>A	ENST00000263967.3_2.1:c.1633G>A	ENSP00000263967.3:p.Glu545Lys	COSM763;COSM125370;
UPN_187	Class 4	60	Not applicable	Not targetable tumour suppressor (TP53)	410	125	30.4878	TP53	TS	17:g.7577543C>A	ENST00000269305.8_2.1:c.738G>T	ENSP00000269305.4:p.Met246Ile	COSM46136;COSM6969125;COSM6969126;COSM6969127;COSM6969128;COSM6969129;
UPN_52	Class 4	30	Not applicable	Not targetable tumour suppressor (TP53)	377	204	54.1114	TP53	TS	17:g.7577121G>A	ENST00000269305.8_2.1:c.817C>T	ENSP00000269305.4:p.Arg273Cys	COSM10659;COSM99933;COSM1645518;COSM3355991
UPN_536	Class 5	70	Not applicable	Not targetable tumour suppressor (TP53)	213	181	84.9765	TP53	TS	17:g.7578406C>T	ENST00000269305.8_4.1:c.524G>A	ENSP00000269305.4:p.Arg175His	COSM10648;COSM99022;COSM99023;COSM99024;COSM99914;COSM1640851;COSM3355994;
UPN_189	Class 5	40	Not applicable	Not targetable tumour suppressor (TP53)	170	46	27.0588	TP53	TS	17:g.7579714_7579715dup	ENST00000269305.8_2.1:c.81_82dup	ENSP00000269305.4:p.Glu28ValfsTer17	NA
UPN_191	Class 5	60	Not applicable	Oncogene	656	109	16.6159	PIK3CA	O	3:g.178952085A>G	ENST00000263967.4_2.1:c.3140A>G	ENSP00000263967.3:p.His1047Arg	COSM775;COSM94986;
UPN_191	Class 4	60	Not applicable	Not targetable tumour suppressor (TP53)	455	123	27.033	TP53	TS	17:g.7577118C>G	ENST00000269305.8_4.1:c.820G>C	ENSP00000269305.4:p.Val274Leu	COSM44443;COSM172146;COSM4422947;COSM4422948;
UPN_195	Class 5	40	Not applicable	Not targetable tumour suppressor (TP53)	680	350	51.4706	TP53	TS	17:g.7579566_7579569del	ENST00000269305.8_2.1:c.121_124del	ENSP00000269305.4:p.Asp41IlefsTer2	NA
UPN_53	Class 5	40	Not applicable	Not targetable tumour suppressor (TP53)	781	119	15.2369	TP53	TS	17:g.7578406C>T	ENST00000269305.8_2.1:c.524G>A	ENSP00000269305.4:p.Arg175His	COSM10648;COSM99022;COSM99023;COSM99024;COSM99914;COSM1640851;COSM3355994
UPN_608	Class 5	30	Not applicable	Not targetable tumour suppressor (TP53)	276	32	11.5942	TP53	TS	17:g.7577040dup	ENST00000269305.8_2.1:c.902dup	ENSP00000269305.4:p.Gly302ArgfsTer4	NA
UPN_54	Class 5	70	Not assessable	Likely a passenger mutation because of high TMB	200	16	8	BARD1	TS	2:g.215646150G>A	ENST00000260947.8_2.1:c.448C>T	ENSP00000260947.4:p.Arg150Ter	COSM6909771;COSM6909772
UPN_54	Class 5	70	Not applicable	Not targetable tumour suppressor (TP53)	279	94	33.6918	TP53	TS	17:g.7579415C>T	ENST00000269305.8_2.1:c.272G>A	ENSP00000269305.4:p.Trp91Ter	COSM44192;COSM323933;COSM323934;COSM3378447;COSM3378448
UPN_431	Class 4	30	Not applicable	Not targetable tumour suppressor (TP53)	53	7	13.2075	TP53	TS	17:g.7578251T>C	ENST00000269305.8_4.1:c.598A>G	ENSP00000269305.4:p.Asn200Asp	COSM44600;
UPN_55	Class 5	50	Not applicable	Oncogene	955	680	71.2042	KRAS	O	12:g.25398284C>A	ENST00000256078.8_2.1:c.35G>T	ENSP00000256078.4:p.Gly12Val	COSM520;COSM1140133
UPN_55	Class 4	50	Not applicable	Not targetable tumour suppressor (TP53)	240	112	46.6667	TP53	TS	17:g.7577100T>C	ENST00000269305.8_2.1:c.838A>G	ENSP00000269305.4:p.Arg280Gly	COSM11123;COSM562339;COSM1649339;COSM3378442
UPN_56	Class 5	70	Not applicable	Oncogene	466	208	44.6352	KRAS	O	12:g.25398284C>G	ENST00000256078.8_2.1:c.35G>C	ENSP00000256078.4:p.Gly12Ala	COSM522;COSM1140134;
UPN_57	Class 5	30	Not applicable	Oncogene	401	74	18.4539	KRAS	O	12:g.25398284C>A	ENST00000256078.8_2.1:c.35G>T	ENSP00000256078.4:p.Gly12Val	COSM520;COSM1140133;
UPN_57	Class 5	30	Not applicable	Not targetable tumour suppressor (TP53)	406	71	17.4877	TP53	TS	17:g.7577142C>A	ENST00000269305.8_2.1:c.796G>T	ENSP00000269305.4:p.Gly266Ter	COSM44891;COSM297539;COSM4781713;COSM4781714;
UPN_115	Class 4	60	Monoallelic	Single likely pathogenic mutation	135	75	55.5556	CDKN2A	TS	9:g.21971108C>T	ENST00000304494.9_2.1:c.250G>A	ENSP00000307101.5:p.Asp84Asn	COSM13488;COSM216134;COSM216135;COSM1554789
UPN_115	Class 5	60	Not applicable	Not targetable tumour suppressor (TP53)	440	195	44.3182	TP53	TS	17:g.7578212G>A	ENST00000269305.8_2.1:c.637C>T	ENSP00000269305.4:p.Arg213Ter	COSM10654;COSM99615;COSM99616;COSM99617;COSM99618;COSM1638393;COSM3378350;COSM6503267
UPN_515	Class 4	60	Not applicable	Not targetable tumour suppressor (TP53)	299	80	26.7559	TP53	TS	17:g.7577099C>T	ENST00000269305.8_2.1:c.839G>A	ENSP00000269305.4:p.Arg280Lys	COSM10728;COSM129830;COSM1659144;COSM3522694;
UPN_516	Class 5	40	Not applicable	Oncogene	396	52	13.1313	KRAS	O	12:g.25398285C>A	ENST00000256078.8_2.1:c.34G>T	ENSP00000256078.4:p.Gly12Cys	COSM516;COSM1140136;
UPN_517	Class 5	40	Not applicable	Not targetable tumour suppressor (TP53)	462	137	29.6537	TP53	TS	17:g.7579329dup	ENST00000269305.8_2.1:c.359dup	ENSP00000269305.4:p.Ser121ValfsTer28	COSM5706630;COSM5706631;COSM5706632;COSM5706633;COSM5706634;
UPN_520	Class 5	60	Not applicable	Not targetable tumour suppressor (TP53)	516	135	26.1628	TP53	TS	17:g.7578479G>A	ENST00000269305.8_2.1:c.451C>T	ENSP00000269305.4:p.Pro151Ser	COSM10905;COSM984959;COSM984961;COSM984962;COSM984963;COSM1640859;COSM3378358;
UPN_119	Class 5	50	Biallelic	Two (likely) pathogenic mutations in CDKN2A, but one with a variant allele frequency of <5%	303	30	9.90099	CDKN2A	TS	9:g.21971120G>A	ENST00000304494.9_2.1:c.238C>T	ENSP00000307101.5:p.Arg80Ter	COSM12475;COSM99191;COSM99935;COSM1314729;
UPN_119	Class 4	50	Not applicable	Oncogene	507	42	8.28402	MAP2K1	O	15:g.66729100T>A	ENST00000307102.9_2.1:c.308T>A	ENSP00000302486.4:p.Ile103Asn	COSM3728157;
UPN_119	Class 5	50	Not applicable	Oncogene	497	81	16.2978	PIK3CA	O	3:g.178936091G>A	ENST00000263967.3_2.1:c.1633G>A	ENSP00000263967.3:p.Glu545Lys	COSM763;COSM125370;
UPN_119	Class 5	50	Not applicable	Not targetable tumour suppressor (TP53)	528	72	13.6364	TP53	TS	17:g.7579536C>A	ENST00000269305.8_2.1:c.151G>T	ENSP00000269305.4:p.Glu51Ter	COSM44907;COSM1564161;COSM1564162;COSM1731913;COSM3820733;
UPN_106	Class 5	40	Not applicable	Not targetable tumour suppressor (TP53)	741	155	20.9177	TP53	TS	17:g.7579575G>A	ENST00000269305.8_2.1:c.112C>T	ENSP00000269305.4:p.Gln38Ter	COSM46286;COSM236889;COSM236890;COSM2745147;COSM4272136;
UPN_107	Class 5	40	Biallelic	Two (likely) pathogenic mutations in ATM	195	51	26.1538	ATM	TS	11:g.108139265_108139272del	ENST00000278616.8_2.1:c.2767_2774del	ENSP00000278616.4:p.Ile923GlufsTer7	NA
UPN_107	Class 5	40	Biallelic	Two (likely) pathogenic mutations in ATM	205	40	19.5122	ATM	TS	11:g.108196877G>A	ENST00000278616.8_2.1:c.6900G>A	ENSP00000278616.4:p.Trp2300Ter	NA
UPN_107	Class 5	40	Not assessable	% neoplastic cells <50%	235	12	5.10638	JAK1	R	1:g.65307004del	ENST00000342505.4_2.1:c.2580del	ENSP00000343204.4:p.Lys860AsnfsTer16	COSM1343905;
UPN_107	Class 5	40	Not applicable	Not targetable tumour suppressor (TP53)	226	108	47.7876	TP53	TS	17:g.7578190T>C	ENST00000269305.8_2.1:c.659A>G	ENSP00000269305.4:p.Tyr220Cys	COSM10758;COSM99718;COSM99719;COSM99720;COSM1644277;COSM3355993;
UPN_364	Class 5	60	Not applicable	Not targetable tumour suppressor (TP53)	530	103	19.434	TP53	TS	17:g.7579416_7579438del	ENST00000269305.8_2.1:c.257_279del	ENSP00000269305.4:p.Ala86ValfsTer55	NA
UPN_108	Class 4	50	Not assessable	% neoplastic cells <50%	179	103	57.5419	CDKN2A	TS	9:g.21971042del	ENST00000304494.9_2.1:c.316del	ENSP00000307101.5:p.Val106CysfsTer40	NA
UPN_108	Class 5	50	Not applicable	Oncogene	426	172	40.3756	KRAS	O	12:g.25398284C>T	ENST00000256078.8_2.1:c.35G>A	ENSP00000256078.4:p.Gly12Asp	COSM521;COSM1135366;
UPN_108	Class 5	50	Not applicable	Not targetable tumour suppressor (TP53)	243	120	49.3827	TP53	TS	17:g.7577533_7577542del	ENST00000269305.8_2.1:c.739_748del	ENSP00000269305.4:p.Asn247ProfsTer95	NA
UPN_365	Class 4	50	Not applicable	Not targetable tumour suppressor (TP53)	237	72	30.3797	TP53	TS	17:g.7577556C>T	ENST00000269305.8_2.1:c.725G>A	ENSP00000269305.4:p.Cys242Tyr	COSM10646;COSM251396;COSM251397;COSM251398;COSM2744612;COSM3403262;
UPN_640	Class 4	70	Not applicable	Not targetable tumour suppressor (TP53)	153	69	45.098	TP53	TS	17:g.7577559G>C	ENST00000269305.8_2.1:c.722C>G	ENSP00000269305.4:p.Ser241Cys	COSM10709;COSM437501;COSM437502;COSM437503;COSM2744619;COSM3362448;
UPN_366	Class 4	40	Not assessable	% neoplastic cells <50%	266	23	8.64662	ATM	TS	11:g.108142133G>T	ENST00000278616.8_2.1:c.3077G>T	ENSP00000278616.4:p.Trp1026Leu	NA
UPN_366	Class 5	40	Not applicable	Not targetable tumour suppressor (TP53)	365	79	21.6438	TP53	TS	17:g.7576855G>A	ENST00000269305.8_2.1:c.991C>T	ENSP00000269305.4:p.Gln331Ter	COSM11354;COSM289612;COSM1649348;COSM3522688;
UPN_19	Class 5	40	Not applicable	Oncogene	404	104	25.7426	PIK3CA	O	3:g.178936082G>A	ENST00000263967.3_2.1:c.1624G>A	ENSP00000263967.3:p.Glu542Lys	COSM760;COSM125369;
UPN_19	Class 4	40	Not applicable	Not targetable tumour suppressor (TP53)	432	199	46.0648	TP53	TS	17:g.7577580T>C	ENST00000269305.8_2.1:c.701A>G	ENSP00000269305.4:p.Tyr234Cys	COSM10725;COSM165072;COSM165073;COSM165074;COSM1646849;COSM3388193;
UPN_20	Class 5	30	Not assessable	% neoplastic cells <50%	115	24	20.8696	CDKN2A	TS	9:g.21971120G>A	ENST00000304494.9_2.1:c.238C>T	ENSP00000307101.5:p.Arg80Ter	COSM12475;COSM99191;COSM99935;COSM1314729;
UPN_20	Class 5	30	Not applicable	Oncogene	221	22	9.95475	PIK3CA	O	3:g.178936091G>A	ENST00000263967.3_2.1:c.1633G>A	ENSP00000263967.3:p.Glu545Lys	COSM763;COSM125370;
UPN_22	Class 4	30-40	Not applicable	Not targetable tumour suppressor (TP53)	244	43	17.623	TP53	TS	17:g.7578201_7578203del	ENST00000269305.8_2.1:c.652_654del	ENSP00000269305.4:p.Val218del	COSM6496;COSM2744710;COSM2744711;COSM2744712;COSM2744713;COSM4336258;
UPN_23	Class 4	70	Not applicable	Oncogene	388	110	28.3505	ERBB2	O	17:g.37881332G>A	ENST00000269571.9_1.1:c.2524G>A	ENSP00000269571.4:p.Val842Ile	COSM14065;COSM5034439;
UPN_23	Class 5	70	Not applicable	Oncogene	473	116	24.5243	JAK2	O, R	9:g.5089853C>A	ENST00000381652.4_2.1:c.2751C>A	ENSP00000371067.4:p.Cys917Ter	COSM6974870;
UPN_23	Class 5	70	Not applicable	Oncogene	292	81	27.7397	JAK2	O, R	9:g.5090513del	ENST00000381652.4_2.1:c.2829del	ENSP00000371067.4:p.Lys943AsnfsTer6	NA
UPN_23	Class 4	70	Not applicable	Oncogene	425	111	26.1176	PIK3CA	O	3:g.178936095A>G	ENST00000263967.4_2.1:c.1637A>G	ENSP00000263967.3:p.Gln546Arg	COSM12459;COSM446012;
UPN_23	Class 5	70	Biallelic	Two (likely) pathogenic mutations in PTEN	413	122	29.54	PTEN	TS	10:g.89624275C>T	ENST00000371953.8_3.1:c.49C>T	ENSP00000361021.3:p.Gln17Ter	COSM5153;
UPN_23	Class 4	70	Biallelic	Two (likely) pathogenic mutations in PTEN	300	74	24.6667	PTEN	TS	10:g.89720826A>G	ENST00000371953.8_3.1:c.977A>G	ENSP00000361021.3:p.Asp326Gly	COSM5128;
UPN_550	Class 5	70	Not applicable	Not targetable tumour suppressor (TP53)	120	67	55.8333	TP53	TS	17:g.7577018C>T	ENST00000269305.8_2.1:c.919+1G>A		COSM44143;COSM97868;COSM213111;COSM2744494;COSM3378338
UPN_34	Class 5	40	Not assessable	% neoplastic cells <50%	218	58	26.6055	MAP2K4	TS	17:g.12032497_12032498del	ENST00000353533.9_2.1:c.933_934del	ENSP00000262445.5:p.Asn311LysfsTer4	COSM6920025;
UPN_34	Class 5	40	Not applicable	Not targetable tumour suppressor (TP53)	423	97	22.9314	TP53	TS	17:g.7578552G>C	ENST00000269305.8_2.1:c.378C>G	ENSP00000269305.4:p.Tyr126Ter	COSM10862;COSM99944;COSM99945;COSM99946;COSM2744959;COSM3723942;
UPN_38	Class 5	70	Not applicable	Oncogene	271	74	27.3063	KRAS	O	12:g.25398281C>T	ENST00000256078.8_2.1:c.38G>A	ENSP00000256078.4:p.Gly13Asp	COSM532;COSM1140132;
UPN_369	Class 5	40	Not applicable	Not targetable tumour suppressor (TP53)	432	71	16.4352	TP53	TS	17:g.7578212G>A	ENST00000269305.8_2.1:c.637C>T	ENSP00000269305.4:p.Arg213Ter	COSM10654;COSM99615;COSM99616;COSM99617;COSM99618;COSM1638393;COSM3378350;COSM6503267;
UPN_373	Class 5	60	Biallelic	Single pathogenic mutation and copy number neutral loss of heterozygosity	450	202	44.8889	ATM	TS	11:g.108192071_108192074del	ENST00000278616.8_2.1:c.6496_6499del	ENSP00000278616.4:p.Val2166IlefsTer68	NA
UPN_418	Class 5	30	Not assessable	% neoplastic cells <50%	199	63	31.6583	CDKN2A	TS	9:g.21971186G>A	ENST00000304494.9_4.1:c.172C>T	ENSP00000307101.5:p.Arg58Ter	COSM12473;COSM99730;COSM99731;COSM1624870;
UPN_418	Class 5	30	Not applicable	Not targetable tumour suppressor (TP53)	374	139	37.1658	TP53	TS	17:g.7577539G>A	ENST00000269305.8_4.1:c.742C>T	ENSP00000269305.4:p.Arg248Trp	COSM10656;COSM120005;COSM120006;COSM120007;COSM1640831;COSM3388183;
UPN_562	Class 4	40	Not applicable	Oncogene	518	41	7.91506	ERBB2	O	17:g.37879658G>A	ENST00000269571.9_2.1:c.2033G>A	ENSP00000269571.4:p.Arg678Gln	COSM436498;COSM5055424;
UPN_562	Class 5	40	Not applicable	Not targetable tumour suppressor (TP53)	366	51	13.9344	TP53	TS	17:g.7577539G>A	ENST00000269305.8_2.1:c.742C>T	ENSP00000269305.4:p.Arg248Trp	COSM10656;COSM120005;COSM120006;COSM120007;COSM1640831;COSM3388183;
UPN_102	Class 5	40	Not applicable	Oncogene	376	31	8.24468	PIK3CA	O	3:g.178936082G>A	ENST00000263967.3_2.1:c.1624G>A	ENSP00000263967.3:p.Glu542Lys	COSM760;COSM125369;
UPN_83	Class 5	60	Not applicable	Not targetable tumour suppressor (TP53)	1058	594	56.1437	TP53	TS	17:g.7577539G>A	ENST00000269305.8_2.1:c.742C>T	ENSP00000269305.4:p.Arg248Trp	COSM10656;COSM120005;COSM120006;COSM120007;COSM1640831;COSM3388183;
UPN_84	Class 4	70	Not applicable	Oncogene	432	114	26.3889	RAF1	O	3:g.12626123G>C	ENST00000251849.8_2.1:c.1837C>G	ENSP00000251849.4:p.Leu613Val	COSM97875;COSM3714356;
UPN_85	Class 4	40	Not applicable	Not targetable tumour suppressor (TP53)	454	91	20.0441	TP53	TS	17:g.7577099C>A	ENST00000269305.8_4.1:c.839G>T	ENSP00000269305.4:p.Arg280Ile	COSM11287;COSM562340;COSM1646813;COSM3723939;
UPN_87	Class 4	70	Not applicable	Oncogene	390	31	7.94872	BRAF	O	7:g.140481403C>G	ENST00000288602.11_3.1:c.1525G>C	ENSP00000288602.7:p.Gly509Arg	COSM455;
UPN_87	Class 5	70	Not assessable	Single pathogenic mutation, genomic instable sample: loss of hetrozygosity not assessable	371	141	38.0054	PALB2	TS	16:g.23641757dup	ENST00000261584.9_4.1:c.1720dup	ENSP00000261584.4:p.Ser574PhefsTer4	NA
UPN_87	Class 5	70	Not applicable	Not targetable tumour suppressor (TP53)	395	129	32.6582	TP53	TS	17:g.7578469_7578481del	ENST00000269305.8_4.1:c.454_466del	ENSP00000269305.4:p.Pro152AlafsTer14	NA
UPN_89	Class 5	70-80	Not applicable	Not targetable tumour suppressor (TP53)	558	316	56.6308	TP53	TS	17:g.7578223_7578224del	ENST00000269305.8_4.1:c.626_627del	ENSP00000269305.4:p.Arg209LysfsTer6	COSM13120;COSM392316;COSM392317;COSM392318;COSM392319;COSM2744751;COSM4336260;
UPN_225	Class 5	70	Not applicable	Oncogene	451	59	13.082	PIK3CA	O	3:g.178936091G>A	ENST00000263967.3_2.1:c.1633G>A	ENSP00000263967.3:p.Glu545Lys	COSM763;COSM125370;
UPN_577	Class 4	60	Biallellic	Single likely pathogenic mutation and copy number neutral loss of heterozygosity	48	25	52.0833	CDKN2A	TS	9:g.21971208C>T	ENST00000304494.9_2.1:c.151-1G>A		COSM13223;COSM127094;COSM127095;COSM3656626;
UPN_578	Class 4	60	Not applicable	Not targetable tumour suppressor (TP53)	436	54	12.3853	TP53	TS	17:g.7577099C>G	ENST00000269305.8_4.1:c.839G>C	ENSP00000269305.4:p.Arg280Thr	COSM10724;COSM254987;COSM1649340;COSM3733332;
UPN_579	Class 4	50	Not applicable	Not targetable tumour suppressor (TP53)	282	64	22.695	TP53	TS	17:g.7578279_7578281del	ENST00000269305.8_2.1:c.572_574del	ENSP00000269305.4:p.Pro191del	COSM45140;COSM111721;COSM111722;COSM111723;COSM111724;COSM1735834;COSM4336263;
UPN_580	Class 4	30	Not applicable	Oncogene	346	38	10.9827	PIK3CA	O	3:g.178916941_178916943del	ENST00000263967.3_2.1:c.328_330del	ENSP00000263967.3:p.Glu110del	COSM24710;COSM445994;
UPN_580	Class 4	30	Not applicable	Not targetable tumour suppressor (TP53)	304	59	19.4079	TP53	TS	17:g.7579374C>A	ENST00000269305.8_2.1:c.313G>T	ENSP00000269305.4:p.Gly105Cys	COSM44481;COSM338570;COSM338571;COSM5318159;COSM5318160;
UPN_129	Class 5	30	Not applicable	Not targetable tumour suppressor (TP53)	422	47	11.1374	TP53	TS	17:g.7572968del	ENST00000269305.8_2.1:c.1146del	ENSP00000269305.4:p.Lys382AsnfsTer116	COSM13747;COSM1610825;
UPN_597	Class 4	30	Biallelic	Two (likely) pathogenic CDKN2A mutations	113	58	51.3274	CDKN2A	TS	9:g.21971036C>A	ENST00000304494.9_2.1:c.322G>T	ENSP00000307101.5:p.Asp108Tyr	COSM13489;COSM753737;COSM753738;COSM1674414;
UPN_597	Class 5	30	Biallelic	Two (likely) pathogenic CDKN2A mutations	84	28	33.3333	CDKN2A	TS	9:g.21971057_21971076del	ENST00000304494.9_2.1:c.284_303del	ENSP00000307101.5:p.Val95GlyfsTer18	NA
UPN_597	Class 4	30	Not applicable	Oncogene	216	86	39.8148	MAP2K1	O	15:g.66729153T>A	ENST00000307102.9_2.1:c.361T>A	ENSP00000302486.4:p.Cys121Ser	COSM555601;
UPN_597	Class 4	30	Not applicable	Not targetable tumour suppressor (TP53)	181	97	53.5912	TP53	TS	17:g.7577121G>A	ENST00000269305.8_2.1:c.817C>T	ENSP00000269305.4:p.Arg273Cys	COSM10659;COSM99933;COSM1645518;COSM3355991;
UPN_228	Class 5	30	Not applicable	Oncogene	493	94	19.0669	KRAS	O	12:g.25380275T>A	ENST00000256078.8_2.1:c.183A>T	ENSP00000256078.4:p.Gln61His	COSM555;COSM1146992;
UPN_131	Class 4	80	Biallellic	Single likely pathogenic mutation and loss of heterozygosity	50	17	34	CDKN2A	TS	9:g.21971186_21971191del	ENST00000304494.9_2.1:c.168_173del	ENSP00000307101.5:p.Ser56_Ala57del	NA
UPN_131	Class 5	80	Not applicable	Oncogene	213	141	66.1972	KRAS	O	12:g.25398282C>A	ENST00000256078.8_2.1:c.37G>T	ENSP00000256078.4:p.Gly13Cys	COSM527;COSM1152505
UPN_131	Class 4	80	Not applicable	Not targetable tumour suppressor (TP53)	46	21	45.6522	TP53	TS	17:g.7578413C>T	ENST00000269305.8_2.1:c.517G>A	ENSP00000269305.4:p.Val173Met	COSM11084;COSM98964;COSM98965;COSM98966;COSM121041;COSM2744864;COSM3388205
UPN_230	Class 5	60	Not applicable	Not targetable tumour suppressor (TP53)	386	211	54.6632	TP53	TS	17:g.7577114C>T	ENST00000269305.8_2.1:c.824G>A	ENSP00000269305.4:p.Cys275Tyr	COSM10893;COSM165084;COSM2744531;COSM3403255;
UPN_132	Class 4	70	Biallelic	Single pathogenic mutation and loss of heterozygosity	398	133	33.4171	PTEN	TS	10:g.89624297A>T	ENST00000371953.7_2.1:c.71A>T	ENSP00000361021.3:p.Asp24Val	COSM4016448;
UPN_132	Class 5	70	Not applicable	Not targetable tumour suppressor (TP53)	310	98	31.6129	TP53	TS	17:g.7577083_7577090del	ENST00000269305.8_2.1:c.849_856del	ENSP00000269305.4:p.Thr284ArgfsTer19	NA
UPN_299	Class 5	70	Biallelic	Single pathogenic mutation and loss of heterozygosity	326	101	30.9816	PALB2	TS	16:g.23647106G>C	ENST00000261584.8_3.1:c.761C>G	ENSP00000261584.4:p.Ser254Ter	COSM4841931;
UPN_300	Class 5	70	Not applicable	Not targetable tumour suppressor (TP53)	632	141	22.3101	TP53	TS	17:g.7577547C>T	ENST00000269305.8_2.1:c.734G>A	ENSP00000269305.4:p.Gly245Asp	COSM43606;COSM179805;COSM179806;COSM179807;COSM1640832;COSM3388189;
UPN_302	Class 5	60	Monoallelic	Single pathogenic mutation	387	70	18.0879	B2M	R	15:g.45003787_45003788del	ENST00000544417.5_2.1:c.43_44del	ENSP00000437604.2:p.Leu15PhefsTer23	COSM144579;COSM3686101;
UPN_302	Class 4	60	Not applicable	Not targetable tumour suppressor (TP53)	272	72	26.4706	TP53	TS	17:g.7578268A>C	ENST00000269305.8_2.1:c.581T>G	ENSP00000269305.4:p.Leu194Arg	COSM44571;COSM117647;COSM117648;COSM117649;COSM117650;COSM1649391;COSM3403268;
UPN_135	Class 5	70	Not applicable	Not targetable tumour suppressor (TP53)	233	147	63.0901	TP53	TS	17:g.7574012C>A	ENST00000269305.8_4.1:c.1015G>T	ENSP00000269305.4:p.Glu339Ter	COSM11286;COSM214290;
UPN_136	Class 5	60	Not applicable	Not targetable tumour suppressor (TP53)	298	23	7.71812	TP53	TS	17:g.7577142C>A	ENST00000269305.8_4.1:c.796G>T	ENSP00000269305.4:p.Gly266Ter	COSM44891;COSM297539;COSM4781713;COSM4781714;
UPN_572	Class 5	70	Monoallelic	Single pathogenic mutation and class 3 variant of unknown significance in ATM	626	196	31.3099	ATM	TS	11:g.108235935C>T	ENST00000278616.8_2.1:c.8977C>T	ENSP00000278616.4:p.Arg2993Ter	COSM428365;COSM1474997
UPN_572	Class 5	70	Monoallelic	Single pathogenic mutation and class 3 variant of unknown significance in B2M	672	236	35.119	B2M	R	15:g.45007752G>T	ENST00000544417.5_2.1:c.145G>T	ENSP00000437604.2:p.Glu49Ter	COSM6948406;COSM6948407
UPN_572	Class 5	70	Not assessable	Likely a copy number gain with only a fraction of alleles affected by the BRCA2 mutation, which is likely a passenger mutation because of high TMB	681	185	27.1659	BRCA2	TS	13:g.32912858G>T	ENST00000380152.7_2.1:c.4366G>T	ENSP00000369497.3:p.Glu1456Ter	NA
UPN_572	Class 5	70	Monoallelic	Likely a passenger mutation because of high TMB	624	225	36.0577	MSH6	TS	2:g.48026752G>T	ENST00000234420.9_2.1:c.1630G>T	ENSP00000234420.4:p.Glu544Ter	COSM6715817
UPN_572	Class 5	70	Monoallelic, but TMB-High	No second hit for biallelic inactivation was identified, which is not always required for POLE inactivation: (http://atlasgeneticsoncology.org/Genes/GC_POLE.html)	568	207	36.4437	POLE	TS	12:g.133253184G>C	ENST00000320574.9_3.1:c.857C>G	ENSP00000322570.5:p.Pro286Arg	COSM937332;COSM937333
UPN_572	Class 4	70	Monoallelic	Single pathogenic mutation and class 3 variant of unknown significance in PTEN	501	178	35.5289	PTEN	TS	10:g.89692905G>T	ENST00000371953.7_2.1:c.389G>T	ENSP00000361021.3:p.Arg130Leu	COSM5216
UPN_572	Class 4	70	Not applicable	Not targetable tumour suppressor (TP53)	644	237	36.8012	TP53	TS	17:g.7578202A>C	ENST00000269305.8_2.1:c.647T>G	ENSP00000269305.4:p.Val216Gly	COSM43681;COSM119678;COSM119679;COSM119680;COSM119681;COSM4572112;COSM4572113
UPN_572	Class 5	70	Not applicable	Not targetable tumour suppressor (TP53)	623	218	34.992	TP53	TS	17:g.7578212G>A	ENST00000269305.8_2.1:c.637C>T	ENSP00000269305.4:p.Arg213Ter	COSM10654;COSM99615;COSM99616;COSM99617;COSM99618;COSM1638393;COSM3378350;COSM6503267
UPN_16	Class 4	40	Not applicable	Not targetable tumour suppressor (TP53)	276	99	35.8696	TP53	TS	17:g.7578394T>C	ENST00000269305.8_2.1:c.536A>G	ENSP00000269305.4:p.His179Arg	COSM10889;COSM214222;COSM214223;COSM214224;COSM214225;COSM1645241;COSM3396280;
UPN_199	Class 5	40	Not applicable	Not targetable tumour suppressor (TP53)	321	51	15.8879	TP53	TS	17:g.7577033_7577067del	ENST00000269305.8_2.1:c.871_905del	ENSP00000269305.4:p.Lys291GlufsTer3	NA
UPN_484	Class 4	40	Not assessable	% neoplastic cells <50%	89	13	14.6067	PTEN	TS	10:g.89720804dup	ENST00000371953.7_2.1:c.955dup	ENSP00000361021.3:p.Thr319AsnfsTer6	NA
UPN_485	Class 5	60	Not applicable	Oncogene	346	155	44.7977	MET	O	7:g.116412044G>C	ENST00000318493.10_2.1:c.3082+1G>C		COSM6928344;
UPN_501	Class 4	60	Not applicable	Not targetable tumour suppressor (TP53)	424	106	25	TP53	TS	17:g.7576852C>G	ENST00000269305.8_4.1:c.993+1G>C		COSM119021;COSM119022;COSM3717622;COSM3717623;
UPN_573	Class 4	40	Not applicable	Oncogene	461	31	6.72451	PIK3CA	O	3:g.178928079G>A	ENST00000263967.3_2.1:c.1357G>A	ENSP00000263967.3:p.Glu453Lys	COSM12584;COSM446007
UPN_573	Class 4	40	Not applicable	Not targetable tumour suppressor (TP53)	312	74	23.7179	TP53	TS	17:g.7577520A>G	ENST00000269305.8_2.1:c.761T>C	ENSP00000269305.4:p.Ile254Thr	COSM44058;COSM4423302;COSM4423303;COSM4423304;COSM4423305
UPN_233	Class 5	60	Biallelic	Two (likely) pathogenic mutations in ATM	203	54	26.601	ATM	TS	11:g.108106427del	ENST00000278616.8_1.1:c.362del	ENSP00000278616.4:p.Leu121Ter	NA
UPN_233	Class 5	60	Biallelic	Two (likely) pathogenic mutations in ATM	198	90	45.4545	ATM	TS	11:g.108137952del	ENST00000278616.8_1.1:c.2521del	ENSP00000278616.4:p.Asp841IlefsTer6	NA
UPN_233	Class 5	60	Biallelic	Single pathogenic mutation and loss of heterozygosity	120	6	5	CDKN2A	TS	9:g.21971186G>A	ENST00000304494.9_4.1:c.172C>T	ENSP00000307101.5:p.Arg58Ter	COSM12473;COSM99730;COSM99731;COSM1624870;
UPN_233	Class 5	60	Not applicable	Not targetable tumour suppressor (TP53)	201	65	32.3383	TP53	TS	17:g.7577586_7577589del	ENST00000269305.8_4.1:c.695_698del	ENSP00000269305.4:p.Ile232ThrfsTer14	NA
UPN_235	Class 5	60	Not applicable	Not targetable tumour suppressor (TP53)	453	84	18.543	TP53	TS	17:g.7577539G>A	ENST00000269305.8_4.1:c.742C>T	ENSP00000269305.4:p.Arg248Trp	COSM10656;COSM120005;COSM120006;COSM120007;COSM1640831;COSM3388183;
UPN_58	Class 5	60	Monoallelic	Single likely pathogenic mutation	223	53	23.7668	CDKN2A	TS	9:g.21971120G>A	ENST00000304494.9_2.1:c.238C>T	ENSP00000307101.5:p.Arg80Ter	COSM12475;COSM99191;COSM99935;COSM1314729;
UPN_58	Class 4	60	Biallellic	Single likely pathogenic mutation and loss of heterozygosity	454	102	22.467	JAK1	R	1:g.65316555C>A	ENST00000342505.4_2.1:c.1687G>T	ENSP00000343204.4:p.Glu563Ter	NA
UPN_58	Class 5	60	Monoallelic	Single pathogenic mutation	431	127	29.4664	PALB2	TS	16:g.23640571_23640581del	ENST00000261584.8_3.1:c.2530_2540del	ENSP00000261584.4:p.Leu844Ter	NA
UPN_142	Class 5	50	Biallellic	Single pathogenic mutation and loss of heterozygosity	412	127	30.8252	MAP3K1	TS	5:g.56161771C>A	ENST00000399503.3_2.1:c.1268C>A	ENSP00000382423.3:p.Ser423Ter	COSM282644;
UPN_142	Class 5	50	Not applicable	Not targetable tumour suppressor (TP53)	532	175	32.8947	TP53	TS	17:g.7578406C>T	ENST00000269305.8_2.1:c.524G>A	ENSP00000269305.4:p.Arg175His	COSM10648;COSM99022;COSM99023;COSM99024;COSM99914;COSM1640851;COSM3355994;
UPN_576_T1	Class 5	70	Not applicable	Not targetable tumour suppressor (TP53)	419	245	58.4726	TP53	TS	17:g.7578507del	ENST00000269305.8_2.1:c.425del	ENSP00000269305.4:p.Pro142LeufsTer28	COSM6806463;COSM6806464;COSM6806465;COSM6806466;COSM6806467;COSM6806468;COSM6806469
UPN_576_T2	Class 5	40	Not applicable	Not targetable tumour suppressor (TP53)	542	51	9.40959	TP53	TS	17:g.7578507del	ENST00000269305.8_2.1:c.425del	ENSP00000269305.4:p.Pro142LeufsTer28	COSM6806463;COSM6806464;COSM6806465;COSM6806466;COSM6806467;COSM6806468;COSM6806469
UPN_513	Class 5	70	Not applicable	Not targetable tumour suppressor (TP53)	293	188	64.1638	TP53	TS	17:g.7577120C>T	ENST00000269305.8_2.1:c.818G>A	ENSP00000269305.4:p.Arg273His	COSM10660;COSM99729;COSM1645335;COSM3356963;
UPN_81	Class 5	50	Not applicable	Not targetable tumour suppressor (TP53)	577	108	18.7175	TP53	TS	17:g.7578441G>C	ENST00000269305.8_2.1:c.489C>G	ENSP00000269305.4:p.Tyr163Ter	COSM43820
UPN_514	Class 5	50	Biallellic	Single pathogenic mutation and loss of heterozygosity	50	26	52	CDKN2A	TS	9:g.21974782_21974785del	ENST00000304494.9_2.1:c.47_50del	ENSP00000307101.5:p.Leu16ProfsTer9	COSM19481;COSM3092353;COSM3092354;
UPN_575	Class 4	50	Not applicable	Not targetable tumour suppressor (TP53)	642	79	12.3053	TP53	TS	17:g.7576851A>C	ENST00000269305.8_4.1:c.993+2T>G		COSM29774;COSM146229;COSM4782216;COSM4782217;
UPN_120	Class 5	40	Not applicable	Oncogene	575	117	20.3478	ERBB2	O	17:g.37868208C>T	ENST00000269571.9_2.1:c.929C>T	ENSP00000269571.4:p.Ser310Phe	COSM48358;COSM5174142
UPN_120	Class 4	40	Not applicable	Not targetable tumour suppressor (TP53)	534	238	44.5693	TP53	TS	17:g.7577098T>G	ENST00000269305.8_2.1:c.840A>C	ENSP00000269305.4:p.Arg280Ser	COSM44233;COSM1582360;COSM3820707;COSM3820708
Splice variants
Case_ID	Gene	Affected Exon	Breakpoint 1		Breakpoint 2	Splice Supporting Reads	Reference Reads Transcript
UPN_485	MET	14/21	chr7:116411708		chr7:116414934	100	409
NA	Not applicable

## Sheet: Supplementary Data 4
Supplementary Data 4: TruSight Oncology 500 gene panel
Actionable target DNA panel: gene analysed for mutations
Actionable target DNA panel: gene analysed for amplifications
Actionable target DNA panel: gene analysed for mutations and amplifications
TruSight Oncology 500 DNA gene panel
ABL1	BRD4	CUX1	FAM175A	GATA6	IGF1	MAP3K13	NOTCH4	POLE	RPTOR	TAF1
ABL2	BRIP1	CXCR4	FAM46C	GEN1	IGF1R	MAP3K14	NPM1	PPARG	RUNX1	TBX3
ACVR1	BTG1	CYLD	FANCA	GID4	IGF2	MAP3K4	NRAS	PPM1D	RUNX1T1	TCEB1
ACVR1B	BTK	DAXX	FANCC	GLI1	IKBKE	MAPK1	NRG1	PPP2R1A	RYBP	TCF3
AKT1	C11orf30	DCUN1D1	FANCD2	GNA11	IKZF1	MAPK3	NSD1	PPP2R2A	SDHA	TCF7L2
AKT2	CALR	DDR2	FANCE	GNA13	IL10	MAX	NTRK1	PPP6C	SDHAF2	TERC
AKT3	CARD11	DDX41	FANCF	GNAQ	IL7R	MCL1	NTRK2	PRDM1	SDHB	TERT
ALK	CASP8	DHX15	FANCG	GNAS	INHA	MDC1	NTRK3	PREX2	SDHC	TET1
ALOX12B	CBFB	DICER1	FANCI	GPR124	INHBA	MDM2	NUP93	PRKAR1A	SDHD	TET2
ANKRD11	CBL	DIS3	FANCL	GPS2	INPP4A	MDM4	NUTM1	PRKCI	SETBP1	TFE3
ANKRD26	CCND1	DNAJB1	FAS	GREM1	INPP4B	MED12	PAK1	PRKDC	SETD2	TFRC
APC	CCND2	DNMT1	FAT1	GRIN2A	INSR	MEF2B	PAK3	PRSS8	SF3B1	TGFBR1
AR	CCND3	DNMT3A	FBXW7	GRM3	IRF2	MEN1	PAK7	PTCH1	SH2B3	TGFBR2
ARAF	CCNE1	DNMT3B	FGF1	GSK3B	IRF4	MET	PALB2	PTEN	SH2D1A	TMEM12
ARFRP1	CD274	DOT1L	FGF10	H3F3A	IRS1	MGA	PARK2	PTPN11	SHQ1	TMPRSS2
ARID1A	CD276	E2F3	FGF14	H3F3B	IRS2	MITF	PARP1	PTPRD	SLIT2	TNFAIP3
ARID1B	CD74	EED	FGF19	H3F3C	JAK1	MLH1	PAX3	PTPRS	SLX4	TNFRSF1
ARID2	CD79A	EGFL7	FGF2	HGF	JAK2	MLL	PAX5	PTPRT	SMAD2	TOP1
ARID5B	CD79B	EGFR	FGF23	HIST1H1C	JAK3	MLLT3	PAX7	QKI	SMAD3	TOP2A
ASXL1	CDC73	EIF1AX	FGF3	HIST1H2BD	JUN	MPL	PAX8	RAB35	SMAD4	TP53
ASXL2	CDH1	EIF4A2	FGF4	HIST1H3A	KAT6A	MRE11A	PBRM1	RAC1	SMARCA4	TP63
ATM	CDK12	EIF4E	FGF5	HIST1H3B	KDM5A	MSH2	PDCD1	RAD21	SMARCB1	TRAF2
ATR	CDK4	EML4	FGF6	HIST1H3C	KDM5C	MSH3	PDCD1LG2	RAD50	SMARCD1	TRAF7
ATRX	CDK6	EP300	FGF7	HIST1H3D	KDM6A	MSH6	PDGFRA	RAD51	SMC1A	TSC1
AURKA	CDK8	EPCAM	FGF8	HIST1H3E	KDR	MST1	PDGFRB	RAD51B	SMC3	TSC2
AURKB	CDKN1A	EPHA3	FGF9	HIST1H3F	KEAP1	MST1R	PDK1	RAD51C	SMO	TSHR
AXIN1	CDKN1B	EPHA5	FGFR1	HIST1H3G	KEL	MTOR	PDPK1	RAD51D	SNCAIP	U2AF1
AXIN2	CDKN2A	EPHA7	FGFR2	HIST1H3H	KIF5B	MUTYH	PGR	RAD52	SOCS1	VEGFA
AXL	CDKN2B	EPHB1	FGFR3	HIST1H3I	KIT	MYB	PHF6	RAD54L	SOX10	VHL
B2M	CDKN2C	ERBB2	FGFR4	HIST1H3J	KLF4	MYC	PHOX2B	RAF1	SOX17	VTCN1
BAP1	CEBPA	ERBB3	FH	HIST2H3A	KLHL6	MYCL1	PIK3C2B	RANBP2	SOX2	WISP3
BARD1	CENPA	ERBB4	FLCN	HIST2H3C	KMT2B	MYCN	PIK3C2G	RARA	SOX9	WT1
BBC3	CHD2	ERCC1	FLI1	HIST2H3D	KMT2C	MYD88	PIK3C3	RASA1	SPEN	XIAP
BCL10	CHD4	ERCC2	FLT1	HIST3H3	KMT2D	MYOD1	PIK3CA	RB1	SPOP	XPO1
BCL2	CHEK1	ERCC3	FLT3	HLA-A	KRAS	NAB2	PIK3CB	RBM10	SPTA1	XRCC2
BCL2L1	CHEK2	ERCC4	FLT4	HLA-B	LAMP1	NBN	PIK3CD	RECQL4	SRC	YAP1
BCL2L11	CIC	ERCC5	FOXA1	HLA-C	LATS1	NCOA3	PIK3CG	REL	SRSF2	YES1
BCL2L2	CREBBP	ERG	FOXL2	HNF1A	LATS2	NCOR1	PIK3R1	RET	STAG1	ZBTB2
BCL6	CRKL	ERRFI1	FOXO1	HNRNPK	LMO1	NEGR1	PIK3R2	RFWD2	STAG2	ZBTB7A
BCOR	CRLF2	ESR1	FOXP1	HOXB13	LRP1B	NF1	PIK3R3	RHEB	STAT3	ZFHX3
BCORL1	CSF1R	ETS1	FRS2	HRAS	LYN	NF2	PIM1	RHOA	STAT4	ZNF217
BCR	CSF3R	ETV1	FUBP1	HSD3B1	LZTR1	NFE2L2	PLCG2	RICTOR	STAT5A	ZNF703
BIRC3	CSNK1A1	ETV4	FYN	HSP90AA1	MAGI2	NFKBIA	PLK2	RIT1	STAT5B	ZRSR2
BLM	CTCF	ETV5	GABRA6	ICOSLG	MALT1	NKX2-1	PMAIP1	RNF43	STK11
BMPR1A	CTLA4	ETV6	GATA1	ID3	MAP2K1	NKX3-1	PMS1	ROS1	STK40
BRAF	CTNNA1	EWSR1	GATA2	IDH1	MAP2K2	NOTCH1	PMS2	RPS6KA4	SUFU
BRCA1	CTNNB1	EZH2	GATA3	IDH2	MAP2K4	NOTCH2	PNRC1	RPS6KB1	SUZ12
BRCA2	CUL3	FAM123B	GATA4	IFNGR1	MAP3K1	NOTCH3	POLD1	RPS6KB2	SYK
TruSight Oncology 500 RNA gene panel
ABL1	BCL2	CSF1R	ESR1	EWSR1	FLI1	MSH2	KIF5B	NRG1	PAX7	RAF1
AKT3	BRAF	EGFR	ETS1	FGFR1	FLT1	MYC	KIT	NTRK1	PDGFRA	RET
ALK	BRCA1	EML4	ETV1	FGFR2	FLT3	NOTCH1	MET	NTRK2	PDGFRB	ROS1
AR	BRCA2	ERBB2	ETV4	FGFR3	JAK2	NOTCH2	MLL	NTRK3	PIK3CA	RPS6KB1
AXL	CDK4	ERG	ETV5	FGFR4	KDR	NOTCH3	MLLT3	PAX3	PPARG	TMPRSS2

## Sheet: Supplementary Data 5
Supplementary Data 5: Details of antibodies used for immunohistochemistry
	Citation	Supplier	Cat no.	Clone no.	Dilution	Incubation time	Incubation temperature
PD-L1	Sacher AG, et al. JAMA Oncol. 2016; 2:1217-22.	Agilent Dako	M365329-2	22C3	1:50	1 hr	RT
pan-TRK	Xu B, et al. Histopathology. 2020; 76:375-382.	Abcam	Ab181560	EPR17341	1:25	1 hr	RT
HER2	Graziano C. CAP Today. 1998; 12:13-16.	Agilent Dako	SK00121-2	Ready to use	Ready to use	Ready to use	Ready to use
p53	Moore BE, et al. Appl Immunohistochem Mol Morphol. 2001; 9:203 –206.	Immunologic (VWR international)	ILM27011-C1	D07	1:800	1 hr	RT
EMA	Langner C, et al. Mod Pathol. 2004; 17:180-8	Agilent Dako	M061301-2	E29	1:250	1 hr	RT
MUC2	Mino-Kenudson M, et al. Arch Pathol Lab Med. 2007; 131:86-90.	Cell Marque (Sanbio)	291M-16	MRQ-18	1:50	1 hr	RT
MUC5AC	Lau SK, et al. Am J Clin Pathol. 2004; 122:61-9.	Cell Marque (Sanbio)	292M-96	MRQ-19	1:400	1 hr	RT
MUC6	Mino-Kenudson M, et al. Virchows Arch. 2016; 469:255-65.	Cell Marque (Sanbio)	293M-95	MRQ-20	1:400	1 hr	RT
CK7	Jerome MV, et al. Histopathology. 2004; 45:125-34.	Cell Marque (Sanbio)	307M-95	OV-TL 12/30	1:800	1 hr	RT
CK20	Van der Linden M et al. Hum Pathol. 2017; 68:184-188.	Immunologic (VWR international)	ILM2133-C1	E19-1	1:200	1 hr	RT
p63	Werling RW, et al. Am J Surg Pathol. 2003; 27:82-90.	Immunologic (VWR international)	ILM8651-C1	4A4	1:3000	1 hr	RT
